# Supplementary material for: Combined HER3-EGFR score in triple-negative breast cancer provides prognostic and predictive significance superior to individual biomarkers
Source: Sci Rep. 2020 Feb 20;10:3009. doi: 10.1038/s41598-020-59514-1 (PMC7033213; doi:10.1038/s41598-020-59514-1)
Supplement: Supplementary file 2 — Supplementary Table5. [file 41598_2020_59514_MOESM2_ESM.xlsx]

## Sheet: HER3_EGFR
Ensembl ID	baseMean	log2FoldChange	lfcSE	stat	pvalue	padj	symbol	entrez	name
ENSG00000230204	41.2163	2.85524	0.537892	5.3082	1.10713e-07	0.00293776	NA	NA	NA
ENSG00000220412	157.743	3.33186	0.688123	4.84196	1.28564e-06	0.0170573	NA	NA	NA
ENSG00000242068	22.0937	3.22513	0.687725	4.68957	2.73778e-06	0.0181156	NA	NA	NA
ENSG00000172687	298.487	-1.56525	0.338759	-4.62053	3.82752e-06	0.0181156	NA	NA	NA
ENSG00000159763	691.465	3.10454	0.679347	4.56989	4.87992e-06	0.0181156	PIP	5304	prolactin induced protein
ENSG00000276451	24.3885	2.86029	0.631866	4.52673	5.99026e-06	0.0181156	OR10A6	390093	olfactory receptor family 10 subfamily A member 6 (gene/pseudogene)
ENSG00000279000	24.3885	2.86029	0.631866	4.52673	5.99026e-06	0.0181156	OR10A6	390093	olfactory receptor family 10 subfamily A member 6 (gene/pseudogene)
ENSG00000280899	24.3885	2.86029	0.631866	4.52673	5.99026e-06	0.0181156	OR10A6	390093	olfactory receptor family 10 subfamily A member 6 (gene/pseudogene)
ENSG00000249465	91.1482	3.15999	0.698902	4.52136	6.14434e-06	0.0181156	NA	NA	NA
ENSG00000228284	1335.63	2.61491	0.590678	4.42696	9.55704e-06	0.0252303	HLA-DQA1	3117	major histocompatibility complex, class II, DQ alpha 1
ENSG00000170089	79.5835	-2.23811	0.510449	-4.3846	1.16199e-05	0.0252303	LOC728554	728554	THO complex 3 pseudogene
ENSG00000273715	134.671	2.54726	0.582137	4.37571	1.21039e-05	0.0252303	NA	NA	NA
ENSG00000260078	25.7329	-2.17958	0.500469	-4.35506	1.3303e-05	0.0252303	NA	NA	NA
ENSG00000115652	778.267	-1.19381	0.274129	-4.35492	1.33116e-05	0.0252303	UXS1	80146	UDP-glucuronate decarboxylase 1
ENSG00000121895	235.431	1.89653	0.438654	4.32352	1.53559e-05	0.0271646	TMEM156	80008	transmembrane protein 156
ENSG00000206147	29.6175	2.9692	0.692134	4.28992	1.78741e-05	0.0296431	NA	NA	NA
ENSG00000204364	138.507	1.88923	0.4431	4.26367	2.01094e-05	0.0313884	C2	717	complement C2
ENSG00000229314	671.905	2.85929	0.675494	4.23288	2.30717e-05	0.0340115	ORM1	5004	orosomucoid 1
ENSG00000213186	298.533	-1.64606	0.39556	-4.16133	3.16396e-05	0.0441872	TRIM59	286827	tripartite motif containing 59
ENSG00000169224	151.128	2.85162	0.691283	4.12511	3.70552e-05	0.049163	GCSAML	148823	germinal center associated signaling and motility like
ENSG00000268461	5.61003	3.32586	0.814287	4.08438	4.41955e-05	0.0539765	NA	NA	NA
ENSG00000125378	204.253	2.14286	0.526503	4.06999	4.70147e-05	0.0539765	BMP4	652	bone morphogenetic protein 4
ENSG00000104879	84.4422	-2.46098	0.604743	-4.06946	4.71219e-05	0.0539765	CKM	1158	creatine kinase, M-type
ENSG00000160961	678.682	-1.2121	0.299105	-4.05243	5.06877e-05	0.0539765	ZNF333	84449	zinc finger protein 333
ENSG00000204510	84.507	3.32161	0.821675	4.04248	5.28882e-05	0.0539765	PRAMEF7	441871	PRAME family member 7
ENSG00000279195	84.507	3.32161	0.821675	4.04248	5.28882e-05	0.0539765	PRAMEF7	441871	PRAME family member 7
ENSG00000129988	363.368	2.32568	0.576843	4.03173	5.53677e-05	0.0544141	LBP	3929	lipopolysaccharide binding protein
ENSG00000235696	249.521	1.62324	0.404268	4.01525	5.93831e-05	0.0562761	C2	717	complement C2
ENSG00000234996	29.4257	-2.2523	0.56703	-3.97211	7.12398e-05	0.0613539	LOC148709	148709	actin pseudogene
ENSG00000163686	105.496	1.68748	0.425318	3.96758	7.26062e-05	0.0613539	ABHD6	57406	abhydrolase domain containing 6
ENSG00000170890	18.4909	-2.86825	0.72387	-3.96238	7.42071e-05	0.0613539	PLA2G1B	5319	phospholipase A2 group IB
ENSG00000279169	27.1233	3.36289	0.852223	3.94602	7.94609e-05	0.0613539	NA	NA	NA
ENSG00000282741	27.1233	3.36289	0.852223	3.94602	7.94609e-05	0.0613539	NA	NA	NA
ENSG00000197054	1585.79	1.85493	0.470379	3.94349	8.03056e-05	0.0613539	ZNF763	284390	zinc finger protein 763
ENSG00000172403	1414.5	-1.41171	0.358302	-3.94001	8.14771e-05	0.0613539	SYNPO2	171024	synaptopodin 2
ENSG00000136872	70.9426	-2.16685	0.550678	-3.93488	8.32388e-05	0.0613539	ALDOB	229	aldolase, fructose-bisphosphate B
ENSG00000160183	2016.81	1.65603	0.421919	3.92501	8.67277e-05	0.0621978	TMPRSS3	64699	transmembrane protease, serine 3
ENSG00000219693	33.2458	-2.62018	0.67065	-3.90692	9.34809e-05	0.0652767	NA	NA	NA
ENSG00000131089	845.996	-1.14354	0.293205	-3.90014	9.61354e-05	0.065409	ARHGEF9	23229	Cdc42 guanine nucleotide exchange factor 9
ENSG00000259665	33.5914	2.74994	0.707868	3.88483	0.000102403	0.0679318	NA	NA	NA
ENSG00000128602	418.675	-1.55483	0.401822	-3.86945	0.000109082	0.0703677	SMO	6608	smoothened, frizzled class receptor
ENSG00000228278	378.237	1.99037	0.515106	3.864	0.000111544	0.0703677	ORM2	5005	orosomucoid 2
ENSG00000145920	28.523	-2.42309	0.62797	-3.85862	0.000114031	0.0703677	CPLX2	10814	complexin 2
ENSG00000112053	330.988	1.74501	0.453215	3.85029	0.000117979	0.0711493	SLC26A8	116369	solute carrier family 26 member 8
ENSG00000219329	11.4232	2.82804	0.736744	3.83857	0.000123755	0.0729739	NA	NA	NA
ENSG00000231292	197.02	2.30218	0.601467	3.82761	0.000129392	0.0746396	NA	NA	NA
ENSG00000213782	1487.73	-1.02391	0.268663	-3.81114	0.000138327	0.0780961	DDX47	51202	DEAD-box helicase 47
ENSG00000277585	14552.8	2.05823	0.543634	3.78606	0.000153054	0.0836619	MUC4	4585	mucin 4, cell surface associated
ENSG00000197776	222.618	1.27208	0.336196	3.78374	0.000154491	0.0836619	KLHDC1	122773	kelch domain containing 1
ENSG00000116729	630.474	1.51744	0.40404	3.75568	0.000172875	0.0897863	WLS	79971	wntless Wnt ligand secretion mediator
ENSG00000070018	3949.23	-1.02891	0.274853	-3.74349	0.000181479	0.0897863	LRP6	4040	LDL receptor related protein 6
ENSG00000281324	3949.23	-1.02891	0.274853	-3.74349	0.000181479	0.0897863	LRP6	4040	LDL receptor related protein 6
ENSG00000230034	366.773	2.35108	0.628179	3.74269	0.000182058	0.0897863	PSMB8	5696	proteasome subunit beta 8
ENSG00000087884	243.769	-1.10063	0.29431	-3.73972	0.000184229	0.0897863	AAMDC	28971	adipogenesis associated Mth938 domain containing
ENSG00000166573	26.0172	-2.02269	0.541237	-3.73717	0.000186103	0.0897863	GALR1	2587	galanin receptor 1
ENSG00000133422	2252.12	-0.677723	0.181858	-3.72665	0.000194038	0.0919429	MORC2	22880	MORC family CW-type zinc finger 2
ENSG00000198690	900.923	1.07459	0.289166	3.71618	0.00020226	0.0941571	FAN1	22909	FANCD2/FANCI-associated nuclease 1
ENSG00000111331	2075.1	1.54847	0.419543	3.69084	0.000223513	0.0986464	OAS3	4940	2'-5'-oligoadenylate synthetase 3
ENSG00000104848	53.876	2.16542	0.586928	3.68942	0.00022477	0.0986464	KCNA7	3743	potassium voltage-gated channel subfamily A member 7
ENSG00000137975	371.842	2.18179	0.591544	3.68829	0.000225766	0.0986464	CLCA2	9635	chloride channel accessory 2
ENSG00000136688	50.6845	2.96824	0.805606	3.68448	0.000229166	0.0986464	IL36G	56300	interleukin 36, gamma
ENSG00000259657	114.622	1.89654	0.51591	3.6761	0.000236828	0.0986464	NA	NA	NA
ENSG00000115255	263.102	2.22636	0.606255	3.67231	0.000240371	0.0986464	REEP6	92840	receptor accessory protein 6
ENSG00000102595	2452.26	-0.902148	0.245696	-3.67181	0.00024084	0.0986464	UGGT2	55757	UDP-glucose glycoprotein glucosyltransferase 2
ENSG00000213671	12.5201	-2.20252	0.600573	-3.66736	0.00024507	0.0986464	NA	NA	NA
ENSG00000168395	382.804	-1.15131	0.31396	-3.66705	0.000245361	0.0986464	ING5	84289	inhibitor of growth family member 5
ENSG00000278091	430.012	-1.38033	0.378324	-3.64853	0.000263743	0.102306	ZNF85	7639	zinc finger protein 85
ENSG00000185345	508.506	-2.00257	0.548924	-3.64817	0.000264116	0.102306	PARK2	5071	parkin RBR E3 ubiquitin protein ligase
ENSG00000280497	42.0208	2.42728	0.66568	3.64631	0.000266029	0.102306	NA	NA	NA
ENSG00000010292	4217.21	-0.980742	0.269359	-3.64102	0.000271557	0.102318	NCAPD2	9918	non-SMC condensin I complex subunit D2
ENSG00000107249	2187.33	1.68095	0.461935	3.63893	0.000273773	0.102318	GLIS3	169792	GLIS family zinc finger 3
ENSG00000117153	882.906	-0.889467	0.245434	-3.62406	0.000290011	0.10602	KLHL12	59349	kelch like family member 12
ENSG00000237970	59.7081	2.48494	0.685957	3.62259	0.000291671	0.10602	NA	NA	NA
ENSG00000151632	1063.64	1.4563	0.403887	3.60572	0.000311285	0.109357	AKR1C2	1646	aldo-keto reductase family 1 member C2
ENSG00000131042	36.1937	2.47491	0.686538	3.60491	0.000312266	0.109357	LILRB2	10288	leukocyte immunoglobulin like receptor B2
ENSG00000150893	3229.52	1.85957	0.515956	3.60412	0.000313214	0.109357	FREM2	341640	FRAS1 related extracellular matrix protein 2
ENSG00000124615	2754.97	1.56426	0.435549	3.59147	0.000328816	0.112344	MOCS1	4337	molybdenum cofactor synthesis 1
ENSG00000166408	119.693	2.25021	0.628019	3.58303	0.00033963	0.112344	NA	NA	NA
ENSG00000212993	284.969	2.07683	0.579878	3.58149	0.000341645	0.112344	POU5F1B	5462	POU class 5 homeobox 1B
ENSG00000150403	1657.53	-0.985018	0.275104	-3.58054	0.00034289	0.112344	TMCO3	55002	transmembrane and coiled-coil domains 3
ENSG00000128000	957.066	-1.22392	0.342136	-3.57729	0.000347171	0.112344	ZNF780B	163131	zinc finger protein 780B
ENSG00000281601	957.066	-1.22392	0.342136	-3.57729	0.000347171	0.112344	ZNF780B	163131	zinc finger protein 780B
ENSG00000224546	96.5145	-2.0761	0.581053	-3.573	0.000352912	0.112354	NA	NA	NA
ENSG00000274928	9.13373	2.80029	0.784517	3.56944	0.000357741	0.112354	NA	NA	NA
ENSG00000065150	5046.33	-0.910607	0.255225	-3.56786	0.000359906	0.112354	IPO5	3843	importin 5
ENSG00000179292	8.26251	-2.36916	0.66696	-3.55219	0.000382044	0.117878	TMEM151A	256472	transmembrane protein 151A
ENSG00000258466	50.0277	1.98365	0.558952	3.54888	0.000386875	0.117997	NA	NA	NA
ENSG00000240371	23.7636	2.51249	0.708947	3.54398	0.00039414	0.118847	NA	NA	NA
ENSG00000135903	470.938	-2.24871	0.635202	-3.54015	0.000399896	0.119227	PAX3	5077	paired box 3
ENSG00000204072	163.951	1.57329	0.446412	3.5243	0.000424606	0.123605	NA	NA	NA
ENSG00000167083	24.3681	-2.34868	0.666655	-3.52309	0.000426548	0.123605	GNGT2	2793	G protein subunit gamma transducin 2
ENSG00000253119	195.95	1.6776	0.476625	3.51974	0.000431963	0.123605	NA	NA	NA
ENSG00000133169	79.4401	-2.4425	0.694093	-3.51898	0.000433211	0.123605	BEX1	55859	brain expressed X-linked 1
ENSG00000123342	115.602	1.55258	0.441883	3.51357	0.000442135	0.12371	MMP19	4327	matrix metallopeptidase 19
ENSG00000274376	46.3358	-2.62725	0.747843	-3.5131	0.000442904	0.12371	ADAMTS7P1	390660	ADAMTS7 pseudogene 1
ENSG00000103460	177.95	-1.89225	0.539144	-3.50972	0.000448571	0.123988	TOX3	27324	TOX high mobility group box family member 3
ENSG00000164434	909.787	1.78757	0.509727	3.50692	0.000453332	0.124012	FABP7	2173	fatty acid binding protein 7
ENSG00000196358	67.5235	-1.78215	0.509029	-3.50107	0.000463389	0.12547	NTNG2	84628	netrin G2
ENSG00000166257	139.461	-2.12393	0.608339	-3.49135	0.000480579	0.12814	SCN3B	55800	sodium voltage-gated channel beta subunit 3
ENSG00000002822	468.743	0.997243	0.285947	3.48751	0.00048754	0.12814	MAD1L1	8379	MAD1 mitotic arrest deficient like 1
ENSG00000116675	778.554	1.73125	0.496429	3.4874	0.000487739	0.12814	DNAJC6	9829	DnaJ heat shock protein family (Hsp40) member C6
ENSG00000154319	52.5009	-2.00791	0.578319	-3.47198	0.000516644	0.130335	FAM167A	83648	family with sequence similarity 167 member A
ENSG00000112893	1490.29	0.836431	0.240987	3.47086	0.000518799	0.130335	MAN2A1	4124	mannosidase alpha class 2A member 1
ENSG00000172007	182.53	-1.16616	0.336225	-3.46838	0.000523598	0.130335	RAB33B	83452	RAB33B, member RAS oncogene family
ENSG00000135605	489.459	1.63773	0.472568	3.4656	0.000529047	0.130335	TEC	7006	tec protein tyrosine kinase
ENSG00000183484	196.823	1.35837	0.391964	3.46554	0.000529176	0.130335	GPR132	29933	G protein-coupled receptor 132
ENSG00000211857	25.2485	2.31618	0.668509	3.4647	0.000530831	0.130335	NA	NA	NA
ENSG00000185634	405.56	-1.50069	0.433294	-3.46345	0.000533295	0.130335	SHC4	399694	SHC adaptor protein 4
ENSG00000079215	939.689	1.21325	0.350408	3.4624	0.000535389	0.130335	SLC1A3	6507	solute carrier family 1 member 3
ENSG00000188580	200.583	2.24256	0.648985	3.4555	0.000549283	0.132502	NKAIN2	154215	Na+/K+ transporting ATPase interacting 2
ENSG00000183346	45.0568	2.19199	0.635262	3.45053	0.000559478	0.133746	C10orf107	219621	chromosome 10 open reading frame 107
ENSG00000119686	693.224	1.07015	0.310428	3.44734	0.000566146	0.134131	FLVCR2	55640	feline leukemia virus subgroup C cellular receptor family member 2
ENSG00000167332	25.5627	1.97755	0.574865	3.44003	0.000581648	0.135944	OR51E2	81285	olfactory receptor family 51 subfamily E member 2
ENSG00000131914	34.9679	-1.75552	0.510487	-3.43892	0.000584045	0.135944	LIN28A	79727	lin-28 homolog A
ENSG00000116774	347.039	1.31066	0.382445	3.42705	0.000610177	0.139901	OLFML3	56944	olfactomedin like 3
ENSG00000205086	30.6937	-2.23529	0.652614	-3.42513	0.000614496	0.139901	C2orf91	400950	chromosome 2 open reading frame 91
ENSG00000159184	83.1331	-1.72682	0.504395	-3.42356	0.00061807	0.139901	HOXB13	10481	homeobox B13
ENSG00000198496	122.775	-1.64077	0.479509	-3.42178	0.000622135	0.139901	NBR2	10230	neighbor of BRCA1 gene 2 (non-protein coding)
ENSG00000204442	85.5167	-1.77402	0.520706	-3.40696	0.000656908	0.14648	FAM155A	728215	family with sequence similarity 155 member A
ENSG00000187726	112.122	1.9424	0.570587	3.40422	0.000663539	0.146725	DNAJB13	374407	DnaJ heat shock protein family (Hsp40) member B13
ENSG00000219642	603.784	1.74845	0.515417	3.39229	0.0006931	0.151995	NA	NA	NA
ENSG00000134516	2683.19	0.928443	0.274108	3.38714	0.000706246	0.153609	DOCK2	1794	dedicator of cytokinesis 2
ENSG00000230562	151.357	2.29569	0.678845	3.38175	0.000720256	0.15499	NA	NA	NA
ENSG00000196109	230.186	2.12232	0.627864	3.38022	0.00072428	0.15499	ZNF676	163223	zinc finger protein 676
ENSG00000256087	600.555	1.29114	0.383982	3.36249	0.000772434	0.163972	ZNF432	9668	zinc finger protein 432
ENSG00000186496	104.25	-1.51267	0.450342	-3.35892	0.000782464	0.164573	ZNF396	252884	zinc finger protein 396
ENSG00000268696	152.166	-2.2185	0.660841	-3.35709	0.00078767	0.164573	NA	NA	NA
ENSG00000111641	1301.31	-0.899328	0.26831	-3.35182	0.000802823	0.166429	NOP2	4839	NOP2 nucleolar protein
ENSG00000255190	200.002	2.71544	0.811396	3.34663	0.000818	0.168261	NA	NA	NA
ENSG00000239686	11.2733	1.80236	0.53892	3.3444	0.000824614	0.168316	NA	NA	NA
ENSG00000198225	40.1492	2.11914	0.634226	3.3413	0.000833872	0.168679	NA	NA	NA
ENSG00000218350	32.1249	2.77353	0.830505	3.33956	0.000839102	0.168679	NA	NA	NA
ENSG00000182521	54.6342	-1.75322	0.525832	-3.33418	0.000855525	0.169284	TBPL2	387332	TATA-box binding protein like 2
ENSG00000242163	16.0925	2.13194	0.639462	3.33396	0.000856175	0.169284	NA	NA	NA
ENSG00000151287	121.036	-1.26721	0.380278	-3.33232	0.000861254	0.169284	TEX30	93081	testis expressed 30
ENSG00000058453	443.232	-1.17144	0.351878	-3.32911	0.00087124	0.169568	CROCC	9696	ciliary rootlet coiled-coil, rootletin
ENSG00000106080	267.639	1.29186	0.388206	3.32776	0.000875479	0.169568	FKBP14	55033	FK506 binding protein 14
ENSG00000253278	4.07139	-2.65318	0.79729	-3.32774	0.000875526	NA	NA	NA	NA
ENSG00000282248	4.07139	-2.65318	0.79729	-3.32774	0.000875526	NA	NA	NA	NA
ENSG00000265366	122.621	1.82275	0.550319	3.31218	0.000925727	0.176033	GLUD1P7	414212	glutamate dehydrogenase 1 pseudogene 7
ENSG00000132837	305.405	1.57311	0.474955	3.31211	0.000925944	0.176033	DMGDH	29958	dimethylglycine dehydrogenase
ENSG00000178460	146.359	-1.52381	0.460367	-3.31	0.000932967	0.176033	MCMDC2	157777	minichromosome maintenance domain containing 2
ENSG00000224438	5.80476	-2.26867	0.686042	-3.3069	0.000943339	0.176033	NA	NA	NA
ENSG00000183833	219.848	-1.5385	0.465904	-3.30218	0.000959363	0.176033	MAATS1	89876	MYCBP associated and testis expressed 1
ENSG00000136205	2114.5	0.815277	0.246933	3.30161	0.000961308	0.176033	TNS3	64759	tensin 3
ENSG00000261102	9.63305	2.27295	0.688969	3.29905	0.000970121	0.176033	NA	NA	NA
ENSG00000132669	3098.93	0.828203	0.251097	3.29834	0.000972589	0.176033	RIN2	54453	Ras and Rab interactor 2
ENSG00000178947	1.96773	-2.72723	0.82724	-3.29678	0.000977984	NA	SMIM10L2A	399668	small integral membrane protein 10 like 2A
ENSG00000170454	347.452	-2.30626	0.699844	-3.29539	0.000982857	0.176033	KRT75	9119	keratin 75
ENSG00000235618	619.731	-1.94658	0.590832	-3.29465	0.000985447	0.176033	FAM21EP	100421577	family with sequence similarity 21, member A pseudogene
ENSG00000221813	33.6026	-2.25318	0.68414	-3.29344	0.000989685	0.176033	OR6B1	135946	olfactory receptor family 6 subfamily B member 1
ENSG00000117013	336.915	-1.653	0.502238	-3.29127	0.000997358	0.176033	KCNQ4	9132	potassium voltage-gated channel subfamily Q member 4
ENSG00000236418	1671.7	2.32179	0.705597	3.29052	0.00100001	0.176033	HLA-DQA1	3117	major histocompatibility complex, class II, DQ alpha 1
ENSG00000280808	56.9545	2.09536	0.637126	3.28876	0.00100629	0.176033	OR5P3	120066	olfactory receptor family 5 subfamily P member 3
ENSG00000170667	788.398	-1.63663	0.497953	-3.28672	0.00101363	0.176033	RASA4B	100271927	RAS p21 protein activator 4B
ENSG00000203326	1254.97	-0.971625	0.295656	-3.28633	0.001015	0.176033	ZNF525	170958	zinc finger protein 525
ENSG00000128710	97.7058	-1.62251	0.49457	-3.28064	0.00103572	0.178108	HOXD10	3236	homeobox D10
ENSG00000174015	31.6362	-2.32307	0.708389	-3.27937	0.00104039	0.178108	SPERT	220082	spermatid associated
ENSG00000068976	481.425	-1.59302	0.486948	-3.27143	0.00107005	0.180538	PYGM	5837	phosphorylase, glycogen, muscle
ENSG00000171236	47.5117	1.6652	0.509191	3.27027	0.00107444	0.180538	LRG1	116844	leucine rich alpha-2-glycoprotein 1
ENSG00000196453	484.318	-1.39924	0.42797	-3.26948	0.00107744	0.180538	ZNF777	27153	zinc finger protein 777
ENSG00000108700	42.8981	1.67163	0.511652	3.26712	0.00108647	0.180538	CCL8	6355	C-C motif chemokine ligand 8
ENSG00000231884	10.643	2.05678	0.629644	3.26657	0.0010886	0.180538	NA	NA	NA
ENSG00000100575	264.683	-1.11954	0.342968	-3.26428	0.00109741	0.180868	TIMM9	26520	translocase of inner mitochondrial membrane 9
ENSG00000101470	46.5698	-2.05127	0.629194	-3.26015	0.00111352	0.181775	TNNC2	7125	troponin C2, fast skeletal type
ENSG00000136383	493.831	1.39578	0.428238	3.25937	0.00111661	0.181775	ALPK3	57538	alpha kinase 3
ENSG00000121270	740.679	1.98081	0.608991	3.25261	0.00114351	0.185018	ABCC11	85320	ATP binding cassette subfamily C member 11
ENSG00000133962	199.449	-1.35756	0.418239	-3.24589	0.00117083	0.18627	CATSPERB	79820	cation channel sperm associated auxiliary subunit beta
ENSG00000251664	252.236	-1.6674	0.513739	-3.24561	0.00117198	0.18627	PCDHA12	56137	protocadherin alpha 12
ENSG00000168646	683.491	1.43754	0.442928	3.24553	0.00117231	0.18627	AXIN2	8313	axin 2
ENSG00000225697	352.818	1.20558	0.371867	3.24198	0.00118702	0.187486	SLC26A6	65010	solute carrier family 26 member 6
ENSG00000157734	181.387	-1.37267	0.424074	-3.23687	0.00120849	0.18971	SNX22	79856	sorting nexin 22
ENSG00000156299	1026.25	-1.1318	0.349835	-3.23524	0.0012154	0.18971	TIAM1	7074	T-cell lymphoma invasion and metastasis 1
ENSG00000132005	202.423	-1.35074	0.417819	-3.23283	0.00122571	0.190201	RFX1	5989	regulatory factor X1
ENSG00000230734	36.3987	1.48441	0.459732	3.22885	0.00124289	0.191413	NA	NA	NA
ENSG00000055147	536.17	0.756527	0.234387	3.22769	0.00124796	0.191413	FAM114A2	10827	family with sequence similarity 114 member A2
ENSG00000136108	2736.65	-1.12025	0.347746	-3.22145	0.00127542	0.193817	CKAP2	26586	cytoskeleton associated protein 2
ENSG00000224891	53.8093	1.37242	0.426109	3.22082	0.00127823	0.193817	NA	NA	NA
ENSG00000080224	159.716	-1.75266	0.544822	-3.21695	0.00129563	0.195338	EPHA6	285220	EPH receptor A6
ENSG00000124159	27.9863	-2.06907	0.644516	-3.21027	0.00132612	0.198805	MATN4	8785	matrilin 4
ENSG00000274042	1521.24	-2.08217	0.64903	-3.20813	0.001336	0.199161	GOLGA6L10	647042	golgin A6 family-like 10
ENSG00000101489	111.074	-1.63278	0.509548	-3.20438	0.00135354	0.20006	CELF4	56853	CUGBP, Elav-like family member 4
ENSG00000127311	1123.96	-0.815043	0.254587	-3.20143	0.00136748	0.20006	HELB	92797	DNA helicase B
ENSG00000280597	15.1588	2.6618	0.831611	3.20078	0.00137058	0.20006	NA	NA	NA
ENSG00000104059	13.732	2.21536	0.692838	3.19751	0.0013862	0.20006	FAM189A1	23359	family with sequence similarity 189 member A1
ENSG00000071794	2438.53	-0.971057	0.303758	-3.19681	0.00138956	0.20006	HLTF	6596	helicase like transcription factor
ENSG00000243570	425.526	1.01972	0.319088	3.19572	0.00139481	0.20006	CFB	629	complement factor B
ENSG00000242335	425.526	1.01972	0.319088	3.19572	0.00139481	0.20006	CFB	629	complement factor B
ENSG00000092068	178.878	1.18082	0.370293	3.18888	0.00142826	0.202645	SLC7A8	23428	solute carrier family 7 member 8
ENSG00000167186	189.431	-1.05812	0.331917	-3.1879	0.00143312	0.202645	COQ7	10229	coenzyme Q7, hydroxylase
ENSG00000007001	175.852	1.52738	0.479197	3.18737	0.00143573	0.202645	UPP2	151531	uridine phosphorylase 2
ENSG00000163283	81.8493	-2.16397	0.67954	-3.18446	0.00145026	0.203579	ALPP	250	alkaline phosphatase, placental
ENSG00000185658	6106.17	-0.570183	0.179135	-3.18298	0.0014577	0.203579	BRWD1	54014	bromodomain and WD repeat domain containing 1
ENSG00000110786	66.3017	-1.96755	0.619551	-3.17576	0.00149446	0.205076	PTPN5	84867	protein tyrosine phosphatase, non-receptor type 5
ENSG00000230665	28.125	2.0604	0.64881	3.17566	0.00149494	0.205076	NA	NA	NA
ENSG00000257232	964.524	2.00038	0.630266	3.17386	0.00150425	0.205076	DPCR1	135656	diffuse panbronchiolitis critical region 1
ENSG00000168234	787.263	-1.02657	0.323447	-3.17385	0.00150431	0.205076	TTC39C	125488	tetratricopeptide repeat domain 39C
ENSG00000178997	152.44	2.24543	0.707596	3.17332	0.00150706	0.205076	EXD1	161829	exonuclease 3'-5' domain containing 1
ENSG00000131781	440.441	1.22323	0.386032	3.16873	0.00153106	0.205235	FMO5	2330	flavin containing monooxygenase 5
ENSG00000244411	96.8442	-2.13741	0.674654	-3.16815	0.0015341	0.205235	KRTAP5-7	440050	keratin associated protein 5-7
ENSG00000182632	44.5436	-1.90606	0.602051	-3.16594	0.00154584	0.205235	CCNYL2	414194	cyclin Y-like 2 (pseudogene)
ENSG00000068079	272.568	1.29585	0.409459	3.16478	0.00155201	0.205235	IFI35	3430	interferon induced protein 35
ENSG00000151006	75.0258	-1.50957	0.477018	-3.16459	0.00155299	0.205235	PRSS53	339105	protease, serine 53
ENSG00000233312	5619.23	1.73542	0.548465	3.16414	0.00155543	0.205235	C4B_2	100293534	complement component 4B (Chido blood group), copy 2
ENSG00000047648	123.87	-1.47721	0.467051	-3.16284	0.00156237	0.205235	ARHGAP6	395	Rho GTPase activating protein 6
ENSG00000100121	122.16	2.5666	0.811945	3.16105	0.001572	0.205483	GGTLC2	91227	gamma-glutamyltransferase light chain 2
ENSG00000220157	137.34	1.86534	0.590874	3.15692	0.00159444	0.207394	NA	NA	NA
ENSG00000167377	434.423	1.04759	0.33291	3.14677	0.00165086	0.21025	ZNF23	7571	zinc finger protein 23
ENSG00000023608	280.57	-1.14532	0.364589	-3.1414	0.00168142	0.21025	SNAPC1	6617	small nuclear RNA activating complex polypeptide 1
ENSG00000163623	18.0571	-2.0921	0.666136	-3.14065	0.00168574	0.21025	NKX6-1	4825	NK6 homeobox 1
ENSG00000055044	4840.29	-0.951768	0.303163	-3.13946	0.00169259	0.21025	NOP58	51602	NOP58 ribonucleoprotein
ENSG00000185689	171.314	1.5977	0.509041	3.13865	0.00169728	0.21025	C6orf201	404220	chromosome 6 open reading frame 201
ENSG00000282958	1554.84	-0.666448	0.212412	-3.13753	0.00170379	0.21025	HNRNPR	10236	heterogeneous nuclear ribonucleoprotein R
ENSG00000125944	1554.84	-0.666448	0.212412	-3.13753	0.00170379	0.21025	HNRNPR	10236	heterogeneous nuclear ribonucleoprotein R
ENSG00000143546	149.927	1.85761	0.592116	3.13724	0.00170547	0.21025	S100A8	6279	S100 calcium binding protein A8
ENSG00000129151	331.171	1.42827	0.45527	3.13719	0.00170578	0.21025	BBOX1	8424	gamma-butyrobetaine hydroxylase 1
ENSG00000283047	254.957	2.04064	0.650613	3.13648	0.00170989	0.21025	NA	NA	NA
ENSG00000120440	102.787	1.90349	0.607307	3.13431	0.00172258	0.21025	TTLL2	83887	tubulin tyrosine ligase like 2
ENSG00000267472	6.03227	2.26541	0.722992	3.13338	0.00172807	0.21025	NA	NA	NA
ENSG00000131242	502.539	-1.12699	0.359701	-3.13314	0.00172948	0.21025	RAB11FIP4	84440	RAB11 family interacting protein 4
ENSG00000164746	15.4896	-2.3271	0.742857	-3.13263	0.00173246	0.21025	C7orf57	136288	chromosome 7 open reading frame 57
ENSG00000179598	6.00781	-1.63184	0.521198	-3.13093	0.00174252	0.21025	PLD6	201164	phospholipase D family member 6
ENSG00000241534	427.787	0.999536	0.319473	3.1287	0.0017558	0.21025	CFB	629	complement factor B
ENSG00000187607	1338.39	-0.913544	0.292161	-3.12685	0.00176688	0.21025	ZNF286A	57335	zinc finger protein 286A
ENSG00000196834	701.564	-2.23609	0.715296	-3.1261	0.00177143	0.21025	POTEI	653269	POTE ankyrin domain family member I
ENSG00000111653	337.672	-0.917545	0.293702	-3.12407	0.00178368	0.21025	ING4	51147	inhibitor of growth family member 4
ENSG00000105428	13.2931	-2.6417	0.845809	-3.12328	0.0017885	0.21025	ZNRF4	148066	zinc and ring finger 4
ENSG00000023734	4068.65	-0.953673	0.305379	-3.12291	0.0017907	0.21025	STRAP	11171	serine/threonine kinase receptor associated protein
ENSG00000130818	568.252	-0.890191	0.285233	-3.12093	0.00180281	0.21025	ZNF426	79088	zinc finger protein 426
ENSG00000138131	380.256	-1.07799	0.345562	-3.11953	0.00181138	0.21025	LOXL4	84171	lysyl oxidase like 4
ENSG00000084710	464.155	-1.3287	0.425994	-3.11906	0.00181426	0.21025	EFR3B	22979	EFR3 homolog B
ENSG00000158485	58.0027	2.03192	0.651461	3.11903	0.00181448	0.21025	CD1B	910	CD1b molecule
ENSG00000264029	2.43116	-2.69116	0.863749	-3.11567	0.00183527	NA	NA	NA	NA
ENSG00000118292	292.618	1.10043	0.353247	3.11518	0.00183833	0.212087	C1orf54	79630	chromosome 1 open reading frame 54
ENSG00000213104	38.2822	-2.02456	0.652236	-3.10403	0.00190902	0.21581	NA	NA	NA
ENSG00000228807	20.9125	2.40626	0.775345	3.10347	0.00191268	0.21581	NA	NA	NA
ENSG00000136280	1423.29	0.765269	0.246622	3.103	0.00191567	0.21581	CCM2	83605	CCM2 scaffolding protein
ENSG00000188452	870.703	-1.16797	0.376417	-3.10287	0.00191652	0.21581	CERKL	375298	ceramide kinase like
ENSG00000064652	343.344	1.21293	0.391205	3.1005	0.00193191	0.21581	SNX24	28966	sorting nexin 24
ENSG00000271370	9.90742	-1.60042	0.51629	-3.09985	0.00193621	0.21581	NA	NA	NA
ENSG00000281168	9.90742	-1.60042	0.51629	-3.09985	0.00193621	0.21581	NA	NA	NA
ENSG00000249844	42.3801	-2.44029	0.787308	-3.09954	0.00193821	0.21581	NA	NA	NA
ENSG00000266648	26.7132	2.27006	0.732959	3.09712	0.00195413	0.21581	NA	NA	NA
ENSG00000158639	87.5271	2.68412	0.866729	3.09684	0.00195598	0.21581	PAGE5	90737	PAGE family member 5
ENSG00000172613	203.676	-1.29729	0.418991	-3.09622	0.00196006	0.21581	RAD9A	5883	RAD9 checkpoint clamp component A
ENSG00000171914	1425.59	0.942365	0.304521	3.09458	0.00197089	0.216106	TLN2	83660	talin 2
ENSG00000167656	24.4084	2.01387	0.652047	3.08854	0.00201141	0.217057	LY6D	8581	lymphocyte antigen 6 complex, locus D
ENSG00000197256	371.816	1.1331	0.36693	3.08806	0.00201465	0.217057	KANK2	25959	KN motif and ankyrin repeat domains 2
ENSG00000239754	410.063	1.00297	0.324969	3.08635	0.00202633	0.217057	CFB	629	complement factor B
ENSG00000111799	12765.2	0.850785	0.275702	3.08589	0.00202943	0.217057	COL12A1	1303	collagen type XII alpha 1 chain
ENSG00000144034	237.234	-1.03397	0.335242	-3.08425	0.00204068	0.217057	TPRKB	51002	TP53RK binding protein
ENSG00000164266	151.689	2.06032	0.668166	3.08355	0.00204547	0.217057	SPINK1	6690	serine peptidase inhibitor, Kazal type 1
ENSG00000159917	673.035	-1.08167	0.350817	-3.08329	0.00204723	0.217057	ZNF235	9310	zinc finger protein 235
ENSG00000224316	31.4208	1.74685	0.567266	3.07943	0.00207401	0.217057	NA	NA	NA
ENSG00000160200	724.485	-1.27917	0.415403	-3.07934	0.00207462	0.217057	CBS	875	cystathionine-beta-synthase
ENSG00000242076	2866.59	1.48824	0.483361	3.07894	0.0020774	0.217057	NA	NA	NA
ENSG00000282811	2866.59	1.48824	0.483361	3.07894	0.0020774	0.217057	NA	NA	NA
ENSG00000159915	395.6	-0.919352	0.2986	-3.07887	0.00207787	0.217057	ZNF233	353355	zinc finger protein 233
ENSG00000198121	156.62	1.06834	0.347121	3.07772	0.00208591	0.217057	LPAR1	1902	lysophosphatidic acid receptor 1
ENSG00000108691	364.585	1.18129	0.384265	3.07416	0.00211095	0.218805	CCL2	6347	C-C motif chemokine ligand 2
ENSG00000138030	234.589	-1.14011	0.371118	-3.07209	0.00212568	0.219475	KHK	3795	ketohexokinase
ENSG00000249068	7.30683	2.1519	0.701245	3.06869	0.00214999	0.220342	NA	NA	NA
ENSG00000225890	2246.19	1.51169	0.492738	3.06793	0.00215544	0.220342	HLA-DQA1	3117	major histocompatibility complex, class II, DQ alpha 1
ENSG00000137135	82.2566	-1.07752	0.351276	-3.06744	0.00215899	0.220342	ARHGEF39	84904	Rho guanine nucleotide exchange factor 39
ENSG00000152767	5147.52	-0.858876	0.28015	-3.06577	0.00217107	0.220523	FARP1	10160	FERM, ARH/RhoGEF and pleckstrin domain protein 1
ENSG00000149260	190.096	-1.1814	0.385462	-3.06491	0.00217739	0.220523	CAPN5	726	calpain 5
ENSG00000080802	1433.94	-0.576506	0.18842	-3.05968	0.00221571	0.223017	CNOT4	4850	CCR4-NOT transcription complex subunit 4
ENSG00000279301	124.163	2.07714	0.678966	3.05926	0.00221883	0.223017	OR2T11	127077	olfactory receptor family 2 subfamily T member 11 (gene/pseudogene)
ENSG00000147601	818.002	1.01541	0.332528	3.0536	0.00226113	0.226411	TERF1	7013	telomeric repeat binding factor 1
ENSG00000243746	42.4777	1.50143	0.491972	3.05185	0.00227434	0.226462	NA	NA	NA
ENSG00000182919	729.514	-0.799661	0.262074	-3.05128	0.00227871	0.226462	C11orf54	28970	chromosome 11 open reading frame 54
ENSG00000165633	97.7675	-1.19624	0.392875	-3.04484	0.00232805	0.22819	VSTM4	196740	V-set and transmembrane domain containing 4
ENSG00000172186	2.96478	-2.01086	0.660491	-3.04449	0.00233077	NA	NA	NA	NA
ENSG00000173905	3165.09	-0.81513	0.267763	-3.04422	0.00233282	0.22819	GOLIM4	27333	golgi integral membrane protein 4
ENSG00000241186	45.5565	-2.16876	0.712542	-3.0437	0.00233692	0.22819	TDGF1	6997	teratocarcinoma-derived growth factor 1
ENSG00000256167	14.3122	2.17552	0.714808	3.0435	0.00233847	0.22819	NA	NA	NA
ENSG00000230911	46.9324	1.50789	0.495459	3.04342	0.00233909	0.22819	NA	NA	NA
ENSG00000232126	1720.29	2.00085	0.658401	3.03896	0.00237397	0.230454	HLA-B	3106	major histocompatibility complex, class I, B
ENSG00000242661	8.22211	-2.05944	0.67784	-3.03824	0.00237966	0.230454	NA	NA	NA
ENSG00000196228	75.4827	1.75647	0.578929	3.03399	0.00241339	0.231593	SULT1C3	442038	sulfotransferase family 1C member 3
ENSG00000168852	97.7622	1.55707	0.513426	3.03271	0.00242367	0.231593	NA	NA	NA
ENSG00000248794	13.6961	1.34215	0.442597	3.03245	0.00242581	0.231593	NA	NA	NA
ENSG00000183248	665.209	-1.09506	0.361121	-3.03238	0.00242633	0.231593	PRR36	80164	proline rich 36
ENSG00000111087	190.191	1.66027	0.54823	3.02842	0.00245839	0.233811	GLI1	2735	GLI family zinc finger 1
ENSG00000160471	38.0732	2.08833	0.690539	3.02421	0.00249283	0.234928	COX6B2	125965	cytochrome c oxidase subunit 6B2
ENSG00000143632	186.637	-1.57823	0.521889	-3.02407	0.00249402	0.234928	ACTA1	58	actin, alpha 1, skeletal muscle
ENSG00000237999	16.7247	-2.30143	0.76112	-3.02374	0.00249669	0.234928	NA	NA	NA
ENSG00000148153	225.093	-1.04486	0.345861	-3.02103	0.00251916	0.236204	INIP	58493	INTS3 and NABP interacting protein
ENSG00000181752	5.04546	-2.65457	0.879578	-3.018	0.00254446	0.237737	OR8K5	219453	olfactory receptor family 8 subfamily K member 5
ENSG00000043143	332.727	0.912556	0.302486	3.01685	0.00255414	0.237804	JADE2	23338	jade family PHD finger 2
ENSG00000092969	298.172	1.28358	0.425702	3.01521	0.00256805	0.238263	TGFB2	7042	transforming growth factor beta 2
ENSG00000105697	173.911	1.66868	0.554079	3.01162	0.00259857	0.240254	HAMP	57817	hepcidin antimicrobial peptide
ENSG00000197841	832.702	-0.862693	0.286949	-3.00644	0.0026433	0.242779	ZNF181	339318	zinc finger protein 181
ENSG00000150361	61.3196	2.35754	0.784705	3.00437	0.00266133	0.242779	KLHL1	57626	kelch like family member 1
ENSG00000164651	50.5624	2.33709	0.778116	3.00352	0.00266876	0.242779	SP8	221833	Sp8 transcription factor
ENSG00000242550	34.77	1.897	0.631781	3.00263	0.00267659	0.242779	SERPINB10	5273	serpin family B member 10
ENSG00000100027	155.337	-1.25925	0.419385	-3.00262	0.00267666	0.242779	YPEL1	29799	yippee like 1
ENSG00000104415	150.186	1.52508	0.507996	3.00215	0.00268077	0.242779	WISP1	8840	WNT1 inducible signaling pathway protein 1
ENSG00000204967	202.216	-1.36455	0.454978	-2.99915	0.00270737	0.244354	PCDHA4	56144	protocadherin alpha 4
ENSG00000253810	11.5103	-2.15985	0.720886	-2.99611	0.00273452	0.245325	NA	NA	NA
ENSG00000178636	45.1482	-1.3825	0.461506	-2.99564	0.00273874	0.245325	NA	NA	NA
ENSG00000223496	246.621	-0.873177	0.29156	-2.99484	0.00274586	0.245325	EXOSC6	118460	exosome component 6
ENSG00000219073	20.9839	1.91122	0.638622	2.99272	0.00276506	0.245362	CELA3B	23436	chymotrypsin like elastase family member 3B
ENSG00000275550	34.0712	1.5226	0.509	2.99136	0.00277737	0.245362	NA	NA	NA
ENSG00000188958	55.9495	1.85921	0.62225	2.98789	0.00280914	0.245362	UTS2B	257313	urotensin 2B
ENSG00000123130	762.73	0.795523	0.266354	2.98672	0.0028199	0.245362	ACOT9	23597	acyl-CoA thioesterase 9
ENSG00000229251	172.43	1.78388	0.597515	2.9855	0.00283112	0.245362	NA	NA	NA
ENSG00000281652	1142.72	-2.65423	0.889288	-2.98466	0.00283892	0.245362	NA	NA	NA
ENSG00000108231	153.761	1.79941	0.602951	2.98434	0.00284189	0.245362	LGI1	9211	leucine rich glioma inactivated 1
ENSG00000230716	12.5031	-1.90448	0.638225	-2.98403	0.00284481	0.245362	NA	NA	NA
ENSG00000129625	513.448	0.989778	0.331785	2.98319	0.00285257	0.245362	REEP5	7905	receptor accessory protein 5
ENSG00000204922	33.8467	-1.1355	0.380878	-2.98127	0.00287055	0.245362	UQCC3	790955	ubiquinol-cytochrome c reductase complex assembly factor 3
ENSG00000183160	61.3509	1.53469	0.514827	2.98098	0.00287324	0.245362	TMEM119	338773	transmembrane protein 119
ENSG00000239912	23.0751	1.7943	0.601921	2.98096	0.00287342	0.245362	NA	NA	NA
ENSG00000185055	59.794	1.40764	0.472246	2.98074	0.00287553	0.245362	EFCAB10	100130771	EF-hand calcium binding domain 10
ENSG00000129351	5187.41	-0.80825	0.27116	-2.98072	0.00287574	0.245362	ILF3	3609	interleukin enhancer binding factor 3
ENSG00000214335	200.593	1.9808	0.665223	2.97764	0.00290472	0.246331	NA	NA	NA
ENSG00000109805	1519.74	-0.944925	0.31735	-2.97755	0.00290566	0.246331	NCAPG	64151	non-SMC condensin I complex subunit G
ENSG00000184677	3117.53	-0.825647	0.27745	-2.97584	0.00292189	0.246918	ZBTB40	9923	zinc finger and BTB domain containing 40
ENSG00000196993	461.446	-1.4265	0.479701	-2.97372	0.00294217	0.247397	NPIPB8	728734	nuclear pore complex interacting protein family member B8
ENSG00000148848	2102.46	1.01269	0.340651	2.9728	0.00295094	0.247397	ADAM12	8038	ADAM metallopeptidase domain 12
ENSG00000107874	239.863	-1.05096	0.353582	-2.97233	0.00295552	0.247397	CUEDC2	79004	CUE domain containing 2
ENSG00000119906	1937.62	-0.716157	0.241049	-2.971	0.00296828	0.247684	SLF2	55719	SMC5-SMC6 complex localization factor 2
ENSG00000172179	90.5505	2.30408	0.775972	2.96929	0.00298492	0.248291	PRL	5617	prolactin
ENSG00000248144	245.843	2.01062	0.679234	2.96013	0.00307511	0.254259	ADH1C	126	alcohol dehydrogenase 1C (class I), gamma polypeptide
ENSG00000250517	10.69	-1.91954	0.648482	-2.96006	0.00307583	0.254259	NA	NA	NA
ENSG00000078399	78.7743	1.77213	0.599741	2.95483	0.00312838	0.2578	HOXA9	3205	homeobox A9
ENSG00000110675	65.0874	-1.80485	0.611465	-2.95168	0.00316053	0.259194	ELMOD1	55531	ELMO domain containing 1
ENSG00000158987	2184.55	-0.640897	0.217161	-2.95126	0.00316484	0.259194	RAPGEF6	51735	Rap guanine nucleotide exchange factor 6
ENSG00000103528	405.632	1.37246	0.465194	2.9503	0.00317461	0.259194	SYT17	51760	synaptotagmin 17
ENSG00000215174	11.095	-2.10894	0.715382	-2.94799	0.00319845	0.259847	NLRP2B	286430	NLR family pyrin domain containing 2B
ENSG00000228781	26.2156	-1.6784	0.56959	-2.94669	0.00321194	0.259847	NA	NA	NA
ENSG00000162747	112.458	1.60429	0.544475	2.94649	0.00321399	0.259847	FCGR3B	2215	Fc fragment of IgG receptor IIIb
ENSG00000105339	826.075	0.92698	0.314813	2.94454	0.00323438	0.259847	DENND3	22898	DENN domain containing 3
ENSG00000236814	114.049	1.90951	0.648495	2.94452	0.00323454	0.259847	NA	NA	NA
ENSG00000230986	6.03417	1.84009	0.625096	2.94369	0.00324323	0.259847	NA	NA	NA
ENSG00000090006	713.352	0.951557	0.323433	2.94206	0.0032604	0.259847	LTBP4	8425	latent transforming growth factor beta binding protein 4
ENSG00000243495	38.0476	2.61464	0.888729	2.94201	0.00326095	0.259847	NA	NA	NA
ENSG00000248406	221.148	1.91085	0.650491	2.93755	0.00330814	0.262819	NA	NA	NA
ENSG00000170271	200.265	0.850595	0.289672	2.9364	0.00332042	0.263007	FAXDC2	10826	fatty acid hydroxylase domain containing 2
ENSG00000072736	2552.04	-0.70601	0.24053	-2.93522	0.00333312	0.263227	NFATC3	4775	nuclear factor of activated T-cells 3
ENSG00000269274	68.4205	2.2716	0.774443	2.9332	0.0033549	0.264161	NA	NA	NA
ENSG00000243771	7.66556	-2.23343	0.761678	-2.93225	0.0033652	0.264188	NA	NA	NA
ENSG00000092621	3154.99	-1.03231	0.35264	-2.92738	0.00341827	0.267563	PHGDH	26227	phosphoglycerate dehydrogenase
ENSG00000137841	702.399	0.89641	0.306478	2.92488	0.00344592	0.268934	PLCB2	5330	phospholipase C beta 2
ENSG00000116819	98.2492	-1.22116	0.417659	-2.92383	0.00345754	0.26905	TFAP2E	339488	transcription factor AP-2 epsilon
ENSG00000254405	3.87463	-1.81143	0.620013	-2.9216	0.00348234	NA	NA	NA	NA
ENSG00000211696	39.4126	1.86091	0.637033	2.92121	0.0034867	0.269494	NA	NA	NA
ENSG00000125650	23.8003	-1.54971	0.530604	-2.92065	0.00349307	0.269494	PSPN	5623	persephin
ENSG00000196143	515.56	1.92597	0.659446	2.92059	0.00349372	0.269494	NA	NA	NA
ENSG00000104970	16.5429	-1.70346	0.584076	-2.9165	0.00353982	0.272258	KIR3DX1	90011	killer cell immunoglobulin like receptor, three Ig domains X1
ENSG00000263163	172.071	1.05432	0.361646	2.91533	0.00355309	0.272489	SLC27A3	11000	solute carrier family 27 member 3
ENSG00000166762	1851.43	1.10829	0.380527	2.9125	0.00358546	0.27362	CATSPER2	117155	cation channel sperm associated 2
ENSG00000189292	112.875	-1.29642	0.445548	-2.90971	0.00361764	0.27362	FAM150B	285016	family with sequence similarity 150 member B
ENSG00000248909	8.65713	1.56116	0.53664	2.90914	0.00362421	0.27362	NA	NA	NA
ENSG00000213149	18.5756	2.03185	0.698497	2.90889	0.00362716	0.27362	NA	NA	NA
ENSG00000196411	1286.68	-0.877002	0.301491	-2.90888	0.00362728	0.27362	EPHB4	2050	EPH receptor B4
ENSG00000279486	25.7912	1.85307	0.637086	2.90867	0.0036297	0.27362	OR2AG1	144125	olfactory receptor family 2 subfamily AG member 1 (gene/pseudogene)
ENSG00000235623	10.2444	-1.97654	0.679923	-2.907	0.00364916	0.274186	NA	NA	NA
ENSG00000143554	177.478	1.044	0.359224	2.90625	0.00365788	0.274186	SLC27A3	11000	solute carrier family 27 member 3
ENSG00000149136	3343.96	-0.656575	0.226062	-2.90441	0.00367951	0.274967	SSRP1	6749	structure specific recognition protein 1
ENSG00000212664	181.071	1.74283	0.600801	2.90084	0.00372163	0.274967	NA	NA	NA
ENSG00000163823	72.6988	1.11501	0.384407	2.90058	0.00372469	0.274967	CCR1	1230	C-C motif chemokine receptor 1
ENSG00000160310	2131.71	-0.96691	0.333392	-2.90022	0.00372896	0.274967	PRMT2	3275	protein arginine methyltransferase 2
ENSG00000235017	100.717	1.05432	0.363546	2.9001	0.00373047	0.274967	C2	717	complement C2
ENSG00000206372	100.717	1.05432	0.363546	2.9001	0.00373047	0.274967	C2	717	complement C2
ENSG00000181036	105.88	1.36691	0.471547	2.89878	0.00374616	0.275358	FCRL6	343413	Fc receptor like 6
ENSG00000282122	103.909	1.92361	0.664108	2.89653	0.00377313	0.275813	NA	NA	NA
ENSG00000282678	103.909	1.92361	0.664108	2.89653	0.00377313	0.275813	NA	NA	NA
ENSG00000176563	78.4738	-1.30152	0.449837	-2.89332	0.00381195	0.276313	CNTD1	124817	cyclin N-terminal domain containing 1
ENSG00000270099	41.8515	1.92883	0.666873	2.89235	0.00382377	0.276313	NA	NA	NA
ENSG00000137970	129.593	1.8129	0.626885	2.89192	0.00382891	0.276313	NA	NA	NA
ENSG00000226560	102.039	1.04687	0.362029	2.89168	0.0038319	0.276313	C2	717	complement C2
ENSG00000106868	870.388	1.09077	0.377211	2.89167	0.00383204	0.276313	SUSD1	64420	sushi domain containing 1
ENSG00000166589	34.4705	-2.29726	0.794978	-2.88971	0.00385592	0.276472	CDH16	1014	cadherin 16
ENSG00000160352	1806.84	-0.99665	0.344987	-2.88895	0.00386532	0.276472	ZNF714	148206	zinc finger protein 714
ENSG00000162366	283.312	1.38857	0.480652	2.88893	0.0038655	0.276472	PDZK1IP1	10158	PDZK1 interacting protein 1
ENSG00000086548	425.95	1.75842	0.608861	2.88804	0.0038765	0.276513	CEACAM6	4680	carcinoembryonic antigen related cell adhesion molecule 6
ENSG00000064692	729.825	1.2862	0.445643	2.88618	0.00389954	0.276722	SNCAIP	9627	synuclein alpha interacting protein
ENSG00000180209	36.8673	-1.91605	0.663886	-2.88612	0.00390029	0.276722	MYLPF	29895	myosin light chain, phosphorylatable, fast skeletal muscle
ENSG00000261341	1.915	-2.3525	0.815854	-2.88348	0.00393313	NA	LOC105372440	105372440	uncharacterized LOC105372440
ENSG00000179562	430.139	-0.949945	0.329535	-2.88268	0.00394308	0.279012	GCC1	79571	GRIP and coiled-coil domain containing 1
ENSG00000242852	89.8671	-1.56053	0.541549	-2.88161	0.0039565	0.279217	ZNF709	163051	zinc finger protein 709
ENSG00000229099	9.40914	2.48285	0.863031	2.8769	0.00401607	0.281271	NA	NA	NA
ENSG00000149292	552.501	-0.896375	0.311718	-2.87559	0.00403271	0.281271	TTC12	54970	tetratricopeptide repeat domain 12
ENSG00000183506	1379.78	-0.962397	0.334745	-2.87502	0.00404005	0.281271	PI4KAP2	375133	phosphatidylinositol 4-kinase alpha pseudogene 2
ENSG00000223731	127.106	1.81228	0.630453	2.87457	0.0040458	0.281271	NA	NA	NA
ENSG00000196510	1378.54	0.636593	0.221465	2.87447	0.0040471	0.281271	ANAPC7	51434	anaphase promoting complex subunit 7
ENSG00000142528	743.329	-0.978019	0.3403	-2.87399	0.00405317	0.281271	ZNF473	25888	zinc finger protein 473
ENSG00000039987	19.7666	-1.50903	0.525157	-2.87348	0.0040598	0.281271	BEST2	54831	bestrophin 2
ENSG00000130612	36.1247	2.08166	0.724722	2.87236	0.00407417	0.281532	CYP2G1P	22952	cytochrome P450 family 2 subfamily G member 1, pseudogene
ENSG00000143375	1421.7	1.05201	0.366365	2.87147	0.00408564	0.281591	CGN	57530	cingulin
ENSG00000174016	27.2243	2.0622	0.71857	2.86986	0.00410649	0.282293	FAM46D	169966	family with sequence similarity 46 member D
ENSG00000007933	1324.51	1.4045	0.489946	2.86665	0.00414838	0.282293	FMO3	2328	flavin containing monooxygenase 3
ENSG00000276805	1185.28	-1.18681	0.414198	-2.86532	0.00416586	0.282293	NA	NA	NA
ENSG00000166275	39.1855	-1.5537	0.542462	-2.86416	0.00418117	0.282293	BORCS7	119032	BLOC-1 related complex subunit 7
ENSG00000197372	1717.13	-0.524734	0.183228	-2.86383	0.00418553	0.282293	ZNF675	171392	zinc finger protein 675
ENSG00000135175	17.3175	-2.36645	0.826354	-2.86372	0.00418696	0.282293	OCM2	4951	oncomodulin 2
ENSG00000188856	178.8	1.55144	0.541758	2.8637	0.00418719	0.282293	NA	NA	NA
ENSG00000167578	96.2899	-1.22979	0.429453	-2.86362	0.00418836	0.282293	RAB4B	53916	RAB4B, member RAS oncogene family
ENSG00000260521	16.5183	-2.02097	0.705886	-2.86302	0.00419619	0.282293	LOC440311	440311	glioma tumor suppressor candidate region gene 2 pseudogene
ENSG00000138650	47.1524	-1.64578	0.574933	-2.86257	0.00420222	0.282293	PCDH10	57575	protocadherin 10
ENSG00000244192	2.25388	-2.4732	0.86435	-2.86134	0.00421852	NA	NA	NA	NA
ENSG00000266074	1090.81	-1.2331	0.431087	-2.86045	0.00423035	0.282423	BAHCC1	57597	BAH domain and coiled-coil containing 1
ENSG00000151611	387.959	-0.969327	0.338892	-2.86029	0.00423257	0.282423	MMAA	166785	methylmalonic aciduria (cobalamin deficiency) cblA type
ENSG00000265630	58.7854	2.3905	0.83646	2.85787	0.00426494	0.282423	NA	NA	NA
ENSG00000228856	30.6582	2.65881	0.930679	2.85685	0.00427865	0.282423	USP17L30	728419	ubiquitin specific peptidase 17-like family member 30
ENSG00000231051	30.6582	2.65881	0.930679	2.85685	0.00427865	0.282423	USP17L28	728400	ubiquitin specific peptidase 17-like family member 28
ENSG00000231637	30.6582	2.65881	0.930679	2.85685	0.00427865	0.282423	USP17L29	728405	ubiquitin specific peptidase 17-like family member 29
ENSG00000235780	30.6582	2.65881	0.930679	2.85685	0.00427865	0.282423	USP17L27	728393	ubiquitin specific peptidase 17-like family member 27
ENSG00000135905	3473.16	0.798603	0.279758	2.85462	0.0043088	0.283149	DOCK10	55619	dedicator of cytokinesis 10
ENSG00000144285	1136.3	1.50162	0.52606	2.85446	0.00431099	0.283149	SCN1A	6323	sodium voltage-gated channel alpha subunit 1
ENSG00000159495	11.7579	-1.98488	0.695708	-2.85304	0.00433028	0.28364	TGM7	116179	transglutaminase 7
ENSG00000104760	54.2855	2.06028	0.722438	2.85184	0.00434663	0.28364	FGL1	2267	fibrinogen like 1
ENSG00000108448	367.452	-1.28834	0.451801	-2.85156	0.00435053	0.28364	TRIM16L	147166	tripartite motif containing 16-like
ENSG00000226360	15.4285	1.65721	0.581511	2.84984	0.00437418	0.283896	NA	NA	NA
ENSG00000124523	419.268	-0.827478	0.290372	-2.84971	0.00437586	0.283896	SIRT5	23408	sirtuin 5
ENSG00000275201	1.97051	2.38425	0.837596	2.84654	0.00441975	NA	NA	NA	NA
ENSG00000172037	2902.66	0.869338	0.305463	2.84596	0.00442773	0.286132	LAMB2	3913	laminin subunit beta 2
ENSG00000078237	334.562	-1.20501	0.423454	-2.84566	0.0044319	0.286132	TIGAR	57103	TP53 induced glycolysis regulatory phosphatase
ENSG00000198576	3.71237	-2.02834	0.713349	-2.84341	0.00446339	NA	ARC	23237	activity regulated cytoskeleton associated protein
ENSG00000175806	273.615	1.32245	0.465245	2.84248	0.00447647	0.288079	MSRA	4482	methionine sulfoxide reductase A
ENSG00000183091	12531.9	-0.878717	0.309194	-2.84196	0.00448376	0.288079	NEB	4703	nebulin
ENSG00000057657	1083.5	0.936823	0.329811	2.84048	0.00450457	0.288607	PRDM1	639	PR/SET domain 1
ENSG00000140987	105.941	1.07664	0.379219	2.8391	0.00452408	0.288607	ZSCAN32	54925	zinc finger and SCAN domain containing 32
ENSG00000102287	750.038	1.13308	0.399145	2.83878	0.0045287	0.288607	GABRE	2564	gamma-aminobutyric acid type A receptor epsilon subunit
ENSG00000236809	41.4424	1.51494	0.533861	2.8377	0.00454405	0.288607	NA	NA	NA
ENSG00000124092	246.422	1.55163	0.546958	2.83683	0.00455635	0.288607	CTCFL	140690	CCCTC-binding factor like
ENSG00000233037	128.06	-1.64193	0.578801	-2.83677	0.00455723	0.288607	NA	NA	NA
ENSG00000229917	32.9727	1.29081	0.4555	2.83383	0.0045994	0.290038	NA	NA	NA
ENSG00000198168	295.764	-1.12032	0.395367	-2.83363	0.00460231	0.290038	SVIP	258010	small VCP interacting protein
ENSG00000079102	441.413	1.02241	0.360905	2.83291	0.00461262	0.290038	RUNX1T1	862	RUNX1 translocation partner 1
ENSG00000152465	513.579	-0.759622	0.268258	-2.83168	0.00463036	0.290465	NMT2	9397	N-myristoyltransferase 2
ENSG00000213236	31.0375	1.39021	0.491182	2.83034	0.0046499	0.291002	NA	NA	NA
ENSG00000226082	2.07453	2.44282	0.863308	2.82961	0.0046605	NA	NA	NA	NA
ENSG00000173702	320.89	1.98861	0.703292	2.82757	0.00469022	0.292455	MUC13	56667	mucin 13, cell surface associated
ENSG00000162378	1117.02	-0.775729	0.274493	-2.82604	0.00471274	0.292455	ZYG11B	79699	zyg-11 family member B, cell cycle regulator
ENSG00000185905	17.0139	-1.151	0.407301	-2.82592	0.00471453	0.292455	C16orf54	283897	chromosome 16 open reading frame 54
ENSG00000241030	5.72989	1.48695	0.526257	2.82552	0.00472043	0.292455	NA	NA	NA
ENSG00000165416	1057.42	-0.804485	0.284866	-2.82409	0.00474157	0.292455	SUGT1	10910	SGT1 homolog, MIS12 kinetochore complex assembly cochaperone
ENSG00000248333	1567.64	-0.659293	0.233477	-2.8238	0.00474576	0.292455	CDK11B	984	cyclin dependent kinase 11B
ENSG00000267032	9.0367	-2.18755	0.774764	-2.8235	0.00475025	0.292455	NA	NA	NA
ENSG00000163960	1424.45	-0.788927	0.279536	-2.82227	0.00476848	0.292897	UBXN7	26043	UBX domain protein 7
ENSG00000006715	2867.44	0.713655	0.25327	2.81776	0.00483595	0.296356	VPS41	27072	VPS41, HOPS complex subunit
ENSG00000115129	408.762	1.11673	0.396702	2.81504	0.00487706	0.297196	TP53I3	9540	tumor protein p53 inducible protein 3
ENSG00000162174	249.282	1.14451	0.406707	2.81409	0.00489152	0.297196	ASRGL1	80150	asparaginase like 1
ENSG00000172199	31.0987	2.46842	0.877288	2.8137	0.00489755	0.297196	OR8U1	219417	olfactory receptor family 8 subfamily U member 1
ENSG00000141668	9.82973	-2.12798	0.756539	-2.81278	0.00491156	0.297196	CBLN2	147381	cerebellin 2 precursor
ENSG00000127325	76.9299	1.95775	0.696215	2.81199	0.00492366	0.297196	BEST3	144453	bestrophin 3
ENSG00000213090	145.848	1.03205	0.367033	2.81188	0.00492529	0.297196	NA	NA	NA
ENSG00000196531	13764.9	-0.880553	0.313175	-2.8117	0.00492807	0.297196	NACA	4666	nascent polypeptide-associated complex alpha subunit
ENSG00000188428	140.957	-0.986399	0.350928	-2.81083	0.00494132	0.29732	BLOC1S5	63915	biogenesis of lysosomal organelles complex 1 subunit 5
ENSG00000281630	135.069	1.88265	0.670352	2.80845	0.00497808	0.298854	MUC20	200958	mucin 20, cell surface associated
ENSG00000220557	11.8842	2.41522	0.860616	2.80638	0.00501013	0.300099	NA	NA	NA
ENSG00000240592	4.48593	1.83677	0.654751	2.8053	0.00502693	0.300427	EGFL8	80864	EGF like domain multiple 8
ENSG00000109618	405.955	-0.807462	0.287924	-2.80443	0.00504061	0.300567	SEPSECS	51091	Sep (O-phosphoserine) tRNA:Sec (selenocysteine) tRNA synthase
ENSG00000185261	461.844	1.13575	0.40516	2.80322	0.00505956	0.301021	KIAA0825	285600	KIAA0825
ENSG00000107099	7166.2	0.747956	0.267089	2.8004	0.0051039	0.30298	DOCK8	81704	dedicator of cytokinesis 8
ENSG00000137513	559.994	-0.744285	0.265912	-2.79899	0.0051263	0.30363	NARS2	79731	asparaginyl-tRNA synthetase 2, mitochondrial (putative)
ENSG00000105048	460.976	-1.57612	0.56355	-2.79678	0.00516149	0.305034	TNNT1	7138	troponin T1, slow skeletal type
ENSG00000169155	404.887	0.884503	0.316372	2.79577	0.00517764	0.305308	ZBTB43	23099	zinc finger and BTB domain containing 43
ENSG00000196091	2641.23	-1.47081	0.526341	-2.7944	0.00519954	0.305326	MYBPC1	4604	myosin binding protein C, slow type
ENSG00000144827	181.406	0.896499	0.320903	2.79367	0.00521134	0.305326	ABHD10	55347	abhydrolase domain containing 10
ENSG00000242970	51.4492	1.326	0.47472	2.79322	0.00521867	0.305326	NA	NA	NA
ENSG00000166959	16.9269	-2.06967	0.741062	-2.79284	0.00522468	0.305326	MS4A8	83661	membrane spanning 4-domains A8
ENSG00000206561	328.253	-1.00703	0.360662	-2.79218	0.00523547	0.305326	COLQ	8292	collagen like tail subunit of asymmetric acetylcholinesterase
ENSG00000281948	17.2805	2.26027	0.809781	2.79122	0.00525105	0.305563	CES1P1	51716	carboxylesterase 1 pseudogene 1
ENSG00000197321	5978.78	0.683203	0.245109	2.78734	0.00531428	0.308566	SVIL	6840	supervillin
ENSG00000189283	70.287	1.55478	0.558318	2.78475	0.00535685	0.30973	FHIT	2272	fragile histidine triad
ENSG00000213383	21.7402	2.09756	0.753433	2.784	0.00536934	0.30973	NA	NA	NA
ENSG00000186788	778.604	-2.15995	0.776426	-2.78192	0.0054039	0.30973	SPATA31D3	389762	SPATA31 subfamily D member 3
ENSG00000227357	79.5214	2.31818	0.83347	2.78136	0.00541319	0.30973	HLA-DRB4	3126	major histocompatibility complex, class II, DR beta 4
ENSG00000231021	79.5214	2.31818	0.83347	2.78136	0.00541319	0.30973	NA	NA	NA
ENSG00000198643	152.755	1.63771	0.588842	2.78125	0.00541505	0.30973	FAM3D	131177	family with sequence similarity 3 member D
ENSG00000072315	107.201	1.74404	0.627084	2.78119	0.00541604	0.30973	TRPC5	7224	transient receptor potential cation channel subfamily C member 5
ENSG00000243137	289.206	1.87678	0.675073	2.78011	0.005434	0.310088	PSG4	5672	pregnancy specific beta-1-glycoprotein 4
ENSG00000167549	80.9332	1.64025	0.590449	2.77798	0.00546988	0.310276	CORO6	84940	coronin 6
ENSG00000043591	29.1784	-1.44793	0.521391	-2.77706	0.00548538	0.310276	ADRB1	153	adrenoceptor beta 1
ENSG00000134775	932.313	1.09687	0.395046	2.77656	0.00549382	0.310276	FHOD3	80206	formin homology 2 domain containing 3
ENSG00000276490	106.275	2.24271	0.808055	2.77544	0.00551268	0.310276	NA	NA	NA
ENSG00000224763	22.0228	2.11231	0.761119	2.77526	0.00551568	0.310276	NA	NA	NA
ENSG00000053524	424.546	1.33249	0.48017	2.77503	0.00551968	0.310276	MCF2L2	23101	MCF.2 cell line derived transforming sequence-like 2
ENSG00000088451	313.953	-0.755521	0.272322	-2.77437	0.00553085	0.310276	TGDS	23483	TDP-glucose 4,6-dehydratase
ENSG00000178301	90.262	-1.34718	0.485778	-2.77324	0.00555009	0.310276	AQP11	282679	aquaporin 11
ENSG00000256453	24.7095	1.99545	0.71962	2.77292	0.00555551	0.310276	DND1	373863	DND microRNA-mediated repression inhibitor 1
ENSG00000277278	19.9078	1.78497	0.643724	2.77287	0.00555637	0.310276	HERC2	8924	HECT and RLD domain containing E3 ubiquitin protein ligase 2
ENSG00000178252	1518.27	0.70457	0.254157	2.77218	0.00556818	0.310276	WDR6	11180	WD repeat domain 6
ENSG00000142973	102.253	1.64554	0.593709	2.77163	0.00557761	0.310276	CYP4B1	1580	cytochrome P450 family 4 subfamily B member 1
ENSG00000175544	62.7533	-1.30451	0.470962	-2.76988	0.00560775	0.311044	CABP4	57010	calcium binding protein 4
ENSG00000179841	148.135	-1.00776	0.363881	-2.76946	0.00561485	0.311044	AKAP5	9495	A-kinase anchoring protein 5
ENSG00000243649	755.582	1.04046	0.376035	2.76693	0.00565877	0.312824	CFB	629	complement factor B
ENSG00000272419	765.321	0.77925	0.281896	2.76432	0.00570412	0.314675	LOC388692	388692	uncharacterized LOC388692
ENSG00000179698	166.113	-1.2414	0.449233	-2.76337	0.00572077	0.314939	WDR97	340390	WD repeat domain 97
ENSG00000179262	945.082	-0.86082	0.311797	-2.76083	0.00576543	0.316564	RAD23A	5886	RAD23 homolog A, nucleotide excision repair protein
ENSG00000188257	174.517	1.55971	0.565043	2.76034	0.00577415	0.316564	PLA2G2A	5320	phospholipase A2 group IIA
ENSG00000010932	318.017	1.25135	0.453547	2.75903	0.00579727	0.317177	FMO1	2326	flavin containing monooxygenase 1
ENSG00000225416	5.21139	-1.53661	0.557094	-2.75826	0.00581105	0.317276	NA	NA	NA
ENSG00000282401	66.6653	2.25378	0.817572	2.75667	0.00583928	0.318163	NA	NA	NA
ENSG00000070193	152.181	1.6303	0.591827	2.75469	0.00587484	0.319325	FGF10	2255	fibroblast growth factor 10
ENSG00000078246	852.108	-0.865096	0.31415	-2.75377	0.00589135	0.319325	TULP3	7289	tubby like protein 3
ENSG00000100450	63.892	1.44248	0.523876	2.75347	0.00589672	0.319325	GZMH	2999	granzyme H
ENSG00000243729	3.74456	2.50547	0.910493	2.75177	0.00592738	NA	OR5V1	81696	olfactory receptor family 5 subfamily V member 1
ENSG00000164106	90.6525	-1.01169	0.367812	-2.75057	0.00594912	0.321507	SCRG1	11341	stimulator of chondrogenesis 1
ENSG00000167749	176.829	1.54858	0.563386	2.74871	0.00598311	0.32244	KLK4	9622	kallikrein related peptidase 4
ENSG00000077274	696.06	1.59132	0.579022	2.74829	0.00599069	0.32244	CAPN6	827	calpain 6
ENSG00000143933	3358.33	-0.760966	0.277163	-2.74555	0.00604095	0.323175	CALM2	805	calmodulin 2
ENSG00000135077	303.335	1.09309	0.398166	2.74531	0.00604531	0.323175	HAVCR2	84868	hepatitis A virus cellular receptor 2
ENSG00000256590	28.6856	2.13882	0.77918	2.74497	0.0060517	0.323175	NA	NA	NA
ENSG00000163632	81.1271	1.21232	0.441746	2.74439	0.00606241	0.323175	C3orf49	132200	chromosome 3 open reading frame 49
ENSG00000132911	242.269	2.07094	0.754653	2.74423	0.00606524	0.323175	NMUR2	56923	neuromedin U receptor 2
ENSG00000234216	14.4374	2.27323	0.828978	2.74221	0.00610268	0.323238	NA	NA	NA
ENSG00000237295	14.4374	2.27323	0.828978	2.74221	0.00610268	0.323238	NA	NA	NA
ENSG00000121578	313.397	0.875872	0.319405	2.7422	0.00610297	0.323238	B4GALT4	8702	beta-1,4-galactosyltransferase 4
ENSG00000170807	223.24	-1.57655	0.575361	-2.7401	0.00614196	0.324159	LMOD2	442721	leiomodin 2
ENSG00000223803	11.4418	1.96999	0.718986	2.73995	0.0061448	0.324159	NA	NA	NA
ENSG00000251215	58.1242	1.26852	0.463119	2.73908	0.00616117	0.324361	NA	NA	NA
ENSG00000144366	339.829	0.914109	0.33382	2.73833	0.00617528	0.324361	GULP1	51454	GULP, engulfment adaptor PTB domain containing 1
ENSG00000120457	208.029	-1.29384	0.472714	-2.73705	0.0061993	0.324361	KCNJ5	3762	potassium voltage-gated channel subfamily J member 5
ENSG00000282269	19.9807	-1.10353	0.403271	-2.73645	0.00621057	0.324361	PRR4	11272	proline rich 4 (lacrimal)
ENSG00000185532	491.456	0.93379	0.341255	2.73634	0.00621266	0.324361	PRKG1	5592	protein kinase, cGMP-dependent, type I
ENSG00000088970	843.368	0.918339	0.335753	2.73517	0.00623489	0.324361	KIZ	55857	kizuna centrosomal protein
ENSG00000138613	54.2929	1.03166	0.377366	2.73384	0.00626	0.324361	APH1B	83464	aph-1 homolog B, gamma-secretase subunit
ENSG00000160226	75.2396	-1.26231	0.46182	-2.73334	0.0062696	0.324361	C21orf2	755	chromosome 21 open reading frame 2
ENSG00000279566	1549.96	-0.93383	0.341659	-2.73322	0.00627184	0.324361	ZNF43	7594	zinc finger protein 43
ENSG00000159307	87.4507	1.27039	0.464948	2.73233	0.00628887	0.324361	SCUBE1	80274	signal peptide, CUB domain and EGF like domain containing 1
ENSG00000179397	497.933	1.10299	0.403844	2.73124	0.0063097	0.324361	C1orf101	257044	chromosome 1 open reading frame 101
ENSG00000087245	4890.09	0.846279	0.309892	2.73088	0.00631654	0.324361	MMP2	4313	matrix metallopeptidase 2
ENSG00000184378	40.3179	-1.33405	0.488528	-2.73076	0.00631886	0.324361	ACTRT3	84517	actin related protein T3
ENSG00000148803	51.9787	0.984839	0.360653	2.73071	0.00631975	0.324361	FUOM	282969	fucose mutarotase
ENSG00000167676	994.615	1.13865	0.417181	2.72939	0.00634514	0.324833	PLIN4	729359	perilipin 4
ENSG00000123505	2550.55	-0.860575	0.315349	-2.72896	0.00635343	0.324833	AMD1	262	adenosylmethionine decarboxylase 1
ENSG00000135298	378.713	1.57824	0.578484	2.72824	0.00636734	0.324918	ADGRB3	577	adhesion G protein-coupled receptor B3
ENSG00000180376	1167.28	0.458948	0.168476	2.72412	0.00644735	0.327978	CCDC66	285331	coiled-coil domain containing 66
ENSG00000145283	65.208	1.75227	0.64362	2.72253	0.00647842	0.327978	SLC10A6	345274	solute carrier family 10 member 6
ENSG00000124224	191.442	1.12197	0.412123	2.72242	0.00648066	0.327978	NA	NA	NA
ENSG00000264164	33.7505	1.37565	0.505372	2.72205	0.00648779	0.327978	NA	NA	NA
ENSG00000159958	68.2314	-1.08095	0.397309	-2.72067	0.00651504	0.327978	TNFRSF13C	115650	TNF receptor superfamily member 13C
ENSG00000124370	417.28	1.01754	0.374041	2.7204	0.00652023	0.327978	MCEE	84693	methylmalonyl-CoA epimerase
ENSG00000230444	2.33116	1.93241	0.710414	2.72012	0.00652585	NA	NA	NA	NA
ENSG00000167080	1169.31	-1.15666	0.425433	-2.71878	0.00655235	0.327978	B4GALNT2	124872	beta-1,4-N-acetyl-galactosaminyltransferase 2
ENSG00000111536	20.4804	1.775	0.652888	2.7187	0.00655399	0.327978	IL26	55801	interleukin 26
ENSG00000228080	574.009	2.02558	0.74513	2.71843	0.0065593	0.327978	HLA-DRB1	3123	major histocompatibility complex, class II, DR beta 1
ENSG00000178343	32.1105	-2.13494	0.785362	-2.71841	0.00655963	0.327978	SHISA3	152573	shisa family member 3
ENSG00000211845	28.726	1.86129	0.684743	2.71823	0.00656327	0.327978	NA	NA	NA
ENSG00000259470	12.362	-1.85276	0.68193	-2.71693	0.0065891	0.32865	NA	NA	NA
ENSG00000143947	15068	-0.861956	0.317473	-2.71505	0.00662648	0.329092	RPS27A	6233	ribosomal protein S27a
ENSG00000236496	53.9721	-1.54288	0.568474	-2.71408	0.0066461	0.329092	NA	NA	NA
ENSG00000107186	2816.7	0.766546	0.282473	2.7137	0.00665362	0.329092	MPDZ	8777	multiple PDZ domain crumbs cell polarity complex component
ENSG00000176927	134.056	1.36287	0.502285	2.71334	0.00666078	0.329092	EFCAB5	374786	EF-hand calcium binding domain 5
ENSG00000255669	28.1286	-1.33222	0.491006	-2.71326	0.00666256	0.329092	LOC283440	283440	uncharacterized LOC283440
ENSG00000231543	107.594	0.959953	0.353865	2.71277	0.00667237	0.329092	C2	717	complement C2
ENSG00000164597	2617.77	0.653022	0.240803	2.71186	0.00669074	0.329386	COG5	10466	component of oligomeric golgi complex 5
ENSG00000169857	305.64	0.795072	0.293472	2.7092	0.00674463	0.331424	AVEN	57099	apoptosis and caspase activation inhibitor
ENSG00000226243	4.08621	-1.97742	0.730244	-2.70789	0.00677129	NA	NA	NA	NA
ENSG00000214110	79.7202	1.62787	0.601175	2.70781	0.00677286	0.332196	NA	NA	NA
ENSG00000134321	591.497	0.963248	0.35586	2.70682	0.00679318	0.332578	RSAD2	91543	radical S-adenosyl methionine domain containing 2
ENSG00000150995	3134.73	0.984899	0.364161	2.70457	0.0068393	0.333678	ITPR1	3708	inositol 1,4,5-trisphosphate receptor type 1
ENSG00000233209	66.1785	2.18057	0.806276	2.7045	0.00684081	0.333678	HLA-DQB1	3119	major histocompatibility complex, class II, DQ beta 1
ENSG00000278633	146.735	-1.95612	0.7238	-2.70257	0.00688051	0.333789	NA	NA	NA
ENSG00000169247	423.284	1.23255	0.456092	2.70241	0.0068839	0.333789	SH3TC2	79628	SH3 domain and tetratricopeptide repeats 2
ENSG00000137948	93.777	-1.73694	0.642755	-2.70233	0.00688553	0.333789	BRDT	676	bromodomain testis associated
ENSG00000188833	48.1876	1.43523	0.531411	2.70079	0.0069176	0.333789	ENTPD8	377841	ectonucleoside triphosphate diphosphohydrolase 8
ENSG00000121053	109.97	-1.46821	0.543809	-2.69986	0.00693694	0.333789	EPX	8288	eosinophil peroxidase
ENSG00000122778	1163.82	-0.741969	0.274867	-2.69938	0.00694696	0.333789	KIAA1549	57670	KIAA1549
ENSG00000233254	40.6136	1.57286	0.582805	2.69877	0.00695962	0.333789	NA	NA	NA
ENSG00000232075	4.67951	1.74183	0.645882	2.69682	0.00700055	0.333789	NA	NA	NA
ENSG00000169402	1054.2	1.69068	0.626918	2.69681	0.0070008	0.333789	RSPH10B2	728194	radial spoke head 10 homolog B2
ENSG00000130595	288.055	-1.6241	0.60238	-2.69614	0.00701473	0.333789	TNNT3	7140	troponin T3, fast skeletal type
ENSG00000211780	6.67209	2.12094	0.786792	2.69568	0.00702445	0.333789	NA	NA	NA
ENSG00000221866	466.038	-1.06498	0.395073	-2.69565	0.00702518	0.333789	PLXNA4	91584	plexin A4
ENSG00000224224	4.27946	2.22062	0.823829	2.69549	0.00702861	NA	NA	NA	NA
ENSG00000129221	24.7678	-1.73057	0.642155	-2.69494	0.00704015	0.333789	AIPL1	23746	aryl hydrocarbon receptor interacting protein like 1
ENSG00000185915	7.08604	-1.61055	0.597698	-2.69459	0.00704743	0.333789	KLHL34	257240	kelch like family member 34
ENSG00000258445	52.6605	1.20863	0.448884	2.69252	0.00709147	0.333789	NA	NA	NA
ENSG00000166471	243.384	-0.868604	0.322599	-2.69252	0.00709151	0.333789	TMEM41B	440026	transmembrane protein 41B
ENSG00000283008	56.6479	1.7718	0.658058	2.69246	0.00709267	0.333789	NA	NA	NA
ENSG00000163501	14.8808	2.29338	0.852058	2.69158	0.0071115	0.333789	IHH	3549	indian hedgehog
ENSG00000105953	2317.85	0.708972	0.263419	2.69143	0.0071147	0.333789	OGDH	4967	oxoglutarate dehydrogenase
ENSG00000240089	18.3071	1.63946	0.609635	2.68926	0.00716114	0.333789	NA	NA	NA
ENSG00000213085	235.05	1.39983	0.520778	2.68796	0.00718907	0.333789	CFAP45	25790	cilia and flagella associated protein 45
ENSG00000162873	17.6806	-1.56764	0.583302	-2.68752	0.00719842	0.333789	KLHDC8A	55220	kelch domain containing 8A
ENSG00000181873	111.126	-1.30706	0.48644	-2.68698	0.00721004	0.333789	IBA57	200205	IBA57 homolog, iron-sulfur cluster assembly
ENSG00000116205	77.3322	-0.885551	0.329573	-2.68696	0.00721049	0.333789	TCEANC2	127428	transcription elongation factor A N-terminal and central domain containing 2
ENSG00000183574	69.9357	-1.16323	0.43299	-2.6865	0.00722045	0.333789	RNF5	6048	ring finger protein 5
ENSG00000204308	69.9357	-1.16323	0.43299	-2.6865	0.00722045	0.333789	RNF5	6048	ring finger protein 5
ENSG00000223767	69.9357	-1.16323	0.43299	-2.6865	0.00722045	0.333789	RNF5	6048	ring finger protein 5
ENSG00000225452	69.9357	-1.16323	0.43299	-2.6865	0.00722045	0.333789	RNF5	6048	ring finger protein 5
ENSG00000227277	69.9357	-1.16323	0.43299	-2.6865	0.00722045	0.333789	RNF5	6048	ring finger protein 5
ENSG00000228907	69.9357	-1.16323	0.43299	-2.6865	0.00722045	0.333789	RNF5	6048	ring finger protein 5
ENSG00000181449	136.092	-1.87223	0.697285	-2.68503	0.00725236	0.334348	SOX2	6657	SRY-box 2
ENSG00000174586	34.856	-1.07624	0.40105	-2.68356	0.00728431	0.334348	ZNF497	162968	zinc finger protein 497
ENSG00000117625	2262.71	-0.785757	0.29282	-2.68341	0.00728758	0.334348	RCOR3	55758	REST corepressor 3
ENSG00000229800	27.0777	1.75004	0.652205	2.68327	0.00729061	0.334348	NA	NA	NA
ENSG00000171126	28.4804	-1.6071	0.598983	-2.68304	0.00729555	0.334348	KCNG3	170850	potassium voltage-gated channel modifier subfamily G member 3
ENSG00000277865	17503.9	1.74855	0.651964	2.68198	0.00731882	0.334436	GOLGA6L22	440243	golgin A6 family-like 22
ENSG00000056586	4093.53	0.803561	0.299707	2.68116	0.00733681	0.334436	RC3H2	54542	ring finger and CCCH-type domains 2
ENSG00000196460	96.0308	1.07492	0.401	2.6806	0.00734902	0.334436	RFX8	731220	RFX family member 8, lacking RFX DNA binding domain
ENSG00000107859	11.718	-2.05991	0.768777	-2.67947	0.00737399	0.334436	PITX3	5309	paired like homeodomain 3
ENSG00000155875	67.2007	1.85882	0.693739	2.67942	0.00737496	0.334436	SAXO1	158297	stabilizer of axonemal microtubules 1
ENSG00000277816	15.6636	1.73906	0.649055	2.67937	0.00737616	0.334436	LILRB2	10288	leukocyte immunoglobulin like receptor B2
ENSG00000223531	7.14472	-1.85993	0.694781	-2.67701	0.00742827	0.334436	TRIM31	11074	tripartite motif containing 31
ENSG00000224168	7.18555	-1.85977	0.694726	-2.67698	0.00742891	0.334436	TRIM31	11074	tripartite motif containing 31
ENSG00000267692	9.22361	1.78584	0.667215	2.67656	0.00743824	0.334436	NA	NA	NA
ENSG00000105879	1505.69	-0.693389	0.259111	-2.67603	0.00744997	0.334436	CBLL1	79872	Cbl proto-oncogene like 1
ENSG00000256061	233.013	-1.06567	0.398272	-2.67573	0.00745671	0.334436	DYX1C1	161582	dyslexia susceptibility 1 candidate 1
ENSG00000103375	15.146	-2.03529	0.760778	-2.67528	0.00746674	0.334436	AQP8	343	aquaporin 8
ENSG00000172273	467.991	-0.903641	0.337887	-2.67439	0.00748653	0.334436	HINFP	25988	histone H4 transcription factor
ENSG00000151388	855.979	0.872839	0.3264	2.67414	0.00749207	0.334436	ADAMTS12	81792	ADAM metallopeptidase with thrombospondin type 1 motif 12
ENSG00000226038	23.4831	2.22213	0.831044	2.6739	0.0074974	0.334436	NA	NA	NA
ENSG00000137492	1497.25	-0.917303	0.343209	-2.67273	0.00752375	0.334436	THAP12	5612	THAP domain containing 12
ENSG00000267978	313.832	1.81866	0.680455	2.67271	0.00752404	0.334436	MAGEA9B	728269	MAGE family member A9B
ENSG00000111405	73.2763	1.56667	0.586175	2.6727	0.00752434	0.334436	ENDOU	8909	endonuclease, poly(U) specific
ENSG00000271569	4.5835	-2.33039	0.872161	-2.67197	0.00754081	0.334578	NA	NA	NA
ENSG00000186666	78.4096	-0.856463	0.320642	-2.67109	0.00756054	0.334578	BCDIN3D	144233	BCDIN3 domain containing RNA methyltransferase
ENSG00000231261	2.38564	2.34465	0.877876	2.67082	0.00756659	NA	NA	NA	NA
ENSG00000004534	6571.01	0.638696	0.239197	2.67016	0.00758145	0.334578	RBM6	10180	RNA binding motif protein 6
ENSG00000232422	13.2786	-1.67777	0.628377	-2.67001	0.00758501	0.334578	NA	NA	NA
ENSG00000131115	390.271	-0.672785	0.252002	-2.66976	0.00759057	0.334578	ZNF227	7770	zinc finger protein 227
ENSG00000276795	17.6855	-1.95636	0.733423	-2.66744	0.00764325	0.335696	NA	NA	NA
ENSG00000163064	396.862	-1.50038	0.5627	-2.6664	0.00766694	0.335696	EN1	2019	engrailed homeobox 1
ENSG00000216854	18.0651	1.8056	0.677235	2.66613	0.00767296	0.335696	NA	NA	NA
ENSG00000166387	1386.09	-0.717164	0.269004	-2.666	0.007676	0.335696	PPFIBP2	8495	PPFIA binding protein 2
ENSG00000240800	35.211	1.78049	0.668075	2.66511	0.0076964	0.335696	NA	NA	NA
ENSG00000227615	25.7036	1.72452	0.647124	2.6649	0.00770109	0.335696	NA	NA	NA
ENSG00000186628	196.802	-1.23561	0.463685	-2.66475	0.0077045	0.335696	FSD2	123722	fibronectin type III and SPRY domain containing 2
ENSG00000175426	1117.04	1.26034	0.473604	2.66118	0.00778671	0.338175	PCSK1	5122	proprotein convertase subtilisin/kexin type 1
ENSG00000171812	376.747	-1.24178	0.466696	-2.6608	0.00779562	0.338175	COL8A2	1296	collagen type VIII alpha 2 chain
ENSG00000229292	185.742	2.22364	0.835761	2.66062	0.00779963	0.338175	RFPL4AL1	729974	ret finger protein like 4A like 1
ENSG00000258501	2.15789	-2.31635	0.870894	-2.65974	0.00782009	NA	NA	NA	NA
ENSG00000148700	2467.6	0.794855	0.298882	2.65943	0.00782733	0.338822	ADD3	120	adducin 3
ENSG00000232062	221.303	2.34276	0.881295	2.65832	0.00785324	0.339391	HLA-DQA1	3117	major histocompatibility complex, class II, DQ alpha 1
ENSG00000186020	607.687	-0.749013	0.281925	-2.65678	0.00788901	0.339858	ZNF529	57711	zinc finger protein 529
ENSG00000234397	29.9403	-1.70308	0.641107	-2.65647	0.0078963	0.339858	NA	NA	NA
ENSG00000226982	82.2256	-1.41826	0.533943	-2.65621	0.00790249	0.339858	NA	NA	NA
ENSG00000172339	314.064	-1.00921	0.380089	-2.6552	0.00792608	0.3401	ALG14	199857	ALG14, UDP-N-acetylglucosaminyltransferase subunit
ENSG00000146414	2229.43	-0.536014	0.201953	-2.65415	0.00795091	0.3401	SHPRH	257218	SNF2 histone linker PHD RING helicase
ENSG00000134201	230.622	1.24576	0.469585	2.6529	0.00798031	0.3401	GSTM5	2949	glutathione S-transferase mu 5
ENSG00000099953	483.802	1.18224	0.445665	2.65276	0.00798367	0.3401	MMP11	4320	matrix metallopeptidase 11
ENSG00000275365	483.802	1.18224	0.445665	2.65276	0.00798367	0.3401	MMP11	4320	matrix metallopeptidase 11
ENSG00000196664	468.093	1.01596	0.38299	2.6527	0.00798502	0.3401	TLR7	51284	toll like receptor 7
ENSG00000227500	246.142	1.00212	0.377894	2.65186	0.00800488	0.340394	SCAMP4	113178	secretory carrier membrane protein 4
ENSG00000070540	1028.68	0.651033	0.245596	2.65083	0.0080294	0.340394	WIPI1	55062	WD repeat domain, phosphoinositide interacting 1
ENSG00000082212	2198.44	-0.667722	0.251904	-2.6507	0.00803262	0.340394	ME2	4200	malic enzyme 2
ENSG00000168038	770.841	0.848358	0.320153	2.64985	0.00805277	0.340394	ULK4	54986	unc-51 like kinase 4
ENSG00000196367	7360.72	-0.510737	0.192752	-2.64971	0.00805605	0.340394	TRRAP	8295	transformation/transcription domain associated protein
ENSG00000188306	83.9796	-1.41345	0.533674	-2.64853	0.00808422	0.340551	LRRIQ4	344657	leucine rich repeats and IQ motif containing 4
ENSG00000273628	22.2179	1.61757	0.610753	2.64848	0.00808544	0.340551	NA	NA	NA
ENSG00000187510	153.083	-1.60321	0.605622	-2.64721	0.00811596	0.341295	PLEKHG7	440107	pleckstrin homology and RhoGEF domain containing G7
ENSG00000178445	1775.78	1.28598	0.486074	2.64565	0.00815336	0.341614	GLDC	2731	glycine decarboxylase
ENSG00000223573	6.07934	1.81553	0.686291	2.64542	0.00815894	0.341614	TINCR	257000	tissue differentiation-inducing non-protein coding RNA
ENSG00000177459	45.5878	-1.49486	0.56521	-2.64479	0.00817427	0.341614	ERICH5	203111	glutamate rich 5
ENSG00000234806	28.4139	1.59373	0.602702	2.64431	0.0081857	0.341614	NA	NA	NA
ENSG00000163611	1773.13	0.737895	0.27906	2.64422	0.00818793	0.341614	SPICE1	152185	spindle and centriole associated protein 1
ENSG00000160712	361.894	0.925102	0.349987	2.64325	0.00821154	0.342062	IL6R	3570	interleukin 6 receptor
ENSG00000196159	2086.98	-0.943675	0.357107	-2.64255	0.00822831	0.342223	FAT4	79633	FAT atypical cadherin 4
ENSG00000126550	30.4622	1.63627	0.619459	2.64146	0.00825504	0.342262	HTN1	3346	histatin 1
ENSG00000283046	30.4622	1.63627	0.619459	2.64146	0.00825504	0.342262	HTN1	3346	histatin 1
ENSG00000185527	93.9389	1.6204	0.613692	2.64041	0.00828047	0.342536	PDE6G	5148	phosphodiesterase 6G
ENSG00000140694	907.594	-0.557155	0.211093	-2.63938	0.00830574	0.342536	PARN	5073	poly(A)-specific ribonuclease
ENSG00000274829	907.594	-0.557155	0.211093	-2.63938	0.00830574	0.342536	PARN	5073	poly(A)-specific ribonuclease
ENSG00000215311	7.67634	-1.81804	0.688893	-2.63907	0.0083133	0.342536	NA	NA	NA
ENSG00000004776	35.7219	-1.27515	0.483362	-2.63808	0.00833767	0.342924	HSPB6	126393	heat shock protein family B (small) member 6
ENSG00000198736	128.665	1.17379	0.445015	2.63764	0.00834856	0.342924	MSRB1	51734	methionine sulfoxide reductase B1
ENSG00000259404	158.32	-1.45293	0.55115	-2.63618	0.0083845	0.343868	NA	NA	NA
ENSG00000096088	106.421	1.6322	0.619446	2.63493	0.00841544	0.344492	PGC	5225	progastricsin
ENSG00000225109	3.21655	1.37754	0.522819	2.63483	0.00841795	NA	NA	NA	NA
ENSG00000228227	3.21655	1.37754	0.522819	2.63483	0.00841795	NA	NA	NA	NA
ENSG00000236798	3.21655	1.37754	0.522819	2.63483	0.00841795	NA	NA	NA	NA
ENSG00000173239	57.6358	1.58087	0.60006	2.63452	0.00842567	0.344492	LIPM	340654	lipase family member M
ENSG00000211597	151.367	1.59238	0.604552	2.63398	0.00843915	0.344512	NA	NA	NA
ENSG00000257943	3.34657	2.05683	0.781319	2.6325	0.00847581	NA	NA	NA	NA
ENSG00000223463	7.60179	2.19985	0.835715	2.6323	0.00848095	0.344826	NA	NA	NA
ENSG00000179057	318.046	1.38964	0.527944	2.63217	0.00848404	0.344826	IGSF22	283284	immunoglobulin superfamily member 22
ENSG00000136931	50.7269	1.92843	0.732656	2.6321	0.00848582	0.344826	NR5A1	2516	nuclear receptor subfamily 5 group A member 1
ENSG00000185420	489.107	0.907671	0.34502	2.63078	0.00851901	0.345601	SMYD3	64754	SET and MYND domain containing 3
ENSG00000259531	96.2985	1.21501	0.461929	2.6303	0.00853095	0.345601	NA	NA	NA
ENSG00000120662	316.322	-0.585657	0.223174	-2.62422	0.0086848	0.350699	MTRF1	9617	mitochondrial translational release factor 1
ENSG00000228979	47.8892	1.50752	0.574538	2.62389	0.00869329	0.350699	NA	NA	NA
ENSG00000101448	32.142	-1.46601	0.558788	-2.62355	0.00870195	0.350699	EPPIN	57119	epididymal peptidase inhibitor
ENSG00000258033	36.2136	1.72638	0.658221	2.62279	0.00872134	0.350699	NA	NA	NA
ENSG00000121933	58.1294	1.30664	0.498198	2.62273	0.00872288	0.350699	TMIGD3	57413	transmembrane and immunoglobulin domain containing 3
ENSG00000109790	2681.96	-0.628079	0.239541	-2.62201	0.00874124	0.350906	KLHL5	51088	kelch like family member 5
ENSG00000276469	86.81	-1.3146	0.501545	-2.62111	0.0087645	0.351277	GPR179	440435	G protein-coupled receptor 179
ENSG00000229222	30.8546	1.45331	0.554567	2.62062	0.00877697	0.351277	NA	NA	NA
ENSG00000234586	13.2003	2.16858	0.827714	2.61997	0.00879376	0.351419	NA	NA	NA
ENSG00000258568	59.9039	1.2271	0.468788	2.6176	0.00885496	0.352993	NA	NA	NA
ENSG00000157766	4027.29	-1.26708	0.48427	-2.61648	0.00888406	0.352993	ACAN	176	aggrecan
ENSG00000169981	119.688	0.799107	0.305423	2.6164	0.00888634	0.352993	ZNF35	7584	zinc finger protein 35
ENSG00000281306	119.688	0.799107	0.305423	2.6164	0.00888634	0.352993	ZNF35	7584	zinc finger protein 35
ENSG00000255074	8.72773	-1.47767	0.565229	-2.61429	0.00894139	0.354542	NA	NA	NA
ENSG00000147647	353.611	-1.68245	0.64366	-2.61388	0.00895206	0.354542	DPYS	1807	dihydropyrimidinase
ENSG00000129682	463.908	1.22468	0.469043	2.61102	0.00902724	0.356987	FGF13	2258	fibroblast growth factor 13
ENSG00000127780	107.625	-1.79006	0.68572	-2.61048	0.00904146	0.357017	OR1E2	8388	olfactory receptor family 1 subfamily E member 2
ENSG00000178386	165.919	-1.3861	0.531176	-2.60949	0.00906769	0.357462	ZNF223	7766	zinc finger protein 223
ENSG00000276219	597.965	1.55104	0.594489	2.60904	0.00907968	0.357462	ZNF676	163223	zinc finger protein 676
ENSG00000284298	194.942	2.17454	0.834247	2.60659	0.0091449	0.359496	NA	NA	NA
ENSG00000102539	7.11017	-1.90015	0.729819	-2.6036	0.00922513	0.361668	MLNR	2862	motilin receptor
ENSG00000237897	20.2012	-2.11802	0.814086	-2.60172	0.00927584	0.361668	NA	NA	NA
ENSG00000249226	6.27134	1.43251	0.550643	2.60153	0.00928089	0.361668	NA	NA	NA
ENSG00000165782	277.727	0.905679	0.348175	2.60122	0.00928926	0.361668	TMEM55B	90809	transmembrane protein 55B
ENSG00000226943	20.3835	2.11378	0.812613	2.60121	0.00928943	0.361668	NA	NA	NA
ENSG00000174500	69.4666	1.26737	0.487238	2.60112	0.00929188	0.361668	GCSAM	257144	germinal center associated signaling and motility
ENSG00000185386	29.8253	1.19833	0.460719	2.60099	0.00929557	0.361668	MAPK11	5600	mitogen-activated protein kinase 11
ENSG00000034533	395.596	0.846832	0.325744	2.59968	0.00933102	0.36234	ASTE1	28990	asteroid homolog 1 (Drosophila)
ENSG00000138449	2022.09	1.05502	0.405878	2.59935	0.00934013	0.36234	SLC40A1	30061	solute carrier family 40 member 1
ENSG00000243402	12.4299	1.07923	0.415287	2.59875	0.00935634	0.362439	NA	NA	NA
ENSG00000254543	3.41551	2.22436	0.856069	2.59834	0.00936754	NA	NA	NA	NA
ENSG00000203722	165.526	1.28212	0.493649	2.59723	0.00939786	0.363291	RAET1G	353091	retinoic acid early transcript 1G
ENSG00000273444	27.3677	1.2525	0.482299	2.59694	0.00940573	0.363291	NA	NA	NA
ENSG00000188906	4051.27	1.08865	0.419808	2.5932	0.00950866	0.365599	LRRK2	120892	leucine rich repeat kinase 2
ENSG00000204293	77.4431	-2.08912	0.805671	-2.59302	0.00951377	0.365599	OR8B2	26595	olfactory receptor family 8 subfamily B member 2
ENSG00000198373	1196.15	-0.685862	0.264541	-2.59265	0.00952394	0.365599	WWP2	11060	WW domain containing E3 ubiquitin protein ligase 2
ENSG00000005469	718.148	1.16386	0.448993	2.59216	0.0095376	0.365599	CROT	54677	carnitine O-octanoyltransferase
ENSG00000172058	171.667	1.37185	0.529324	2.59169	0.0095505	0.365599	SERF1A	8293	small EDRK-rich factor 1A
ENSG00000241253	208.217	0.890765	0.343754	2.59129	0.00956177	0.365599	CFB	629	complement factor B
ENSG00000125124	1659.13	0.629211	0.242818	2.59128	0.00956192	0.365599	BBS2	583	Bardet-Biedl syndrome 2
ENSG00000164776	159.934	0.934702	0.360785	2.59074	0.00957689	0.365644	PHKG1	5260	phosphorylase kinase catalytic subunit gamma 1
ENSG00000185339	558.525	0.999578	0.386112	2.58883	0.00963034	0.367157	TCN2	6948	transcobalamin 2
ENSG00000165949	508.059	1.22637	0.473848	2.5881	0.00965061	0.367402	IFI27	3429	interferon alpha inducible protein 27
ENSG00000268738	466.45	1.39229	0.53809	2.58747	0.00966824	0.367545	HSFX2	100130086	heat shock transcription factor family, X-linked 2
ENSG00000167769	12.7231	1.48223	0.573071	2.58647	0.00969642	0.36809	ACER1	125981	alkaline ceramidase 1
ENSG00000283399	90.0693	1.30421	0.504812	2.58356	0.00977878	0.370686	NA	NA	NA
ENSG00000170011	219.677	1.33293	0.516096	2.58271	0.0098028	0.370981	MYRIP	25924	myosin VIIA and Rab interacting protein
ENSG00000118961	343.345	0.925118	0.358254	2.5823	0.00981453	0.370981	LDAH	60526	lipid droplet associated hydrolase
ENSG00000012223	3538.13	1.25175	0.485276	2.57945	0.00989569	0.373516	LTF	4057	lactotransferrin
ENSG00000227924	10.1352	2.15192	0.834498	2.5787	0.00991731	0.373801	NA	NA	NA
ENSG00000120370	1920.21	0.611529	0.237307	2.57695	0.00996755	0.373867	GORAB	92344	golgin, RAB6 interacting
ENSG00000211887	31.271	1.50314	0.583323	2.57686	0.00997035	0.373867	NA	NA	NA
ENSG00000176928	54.737	1.08021	0.4192	2.57683	0.00997122	0.373867	GCNT4	51301	glucosaminyl (N-acetyl) transferase 4, core 2
ENSG00000175841	110.587	1.84733	0.716942	2.57668	0.00997541	0.373867	NA	NA	NA
ENSG00000146469	11.479	1.77241	0.688626	2.57384	0.0100578	0.376422	VIP	7432	vasoactive intestinal peptide
ENSG00000268992	10.9611	-1.54758	0.601629	-2.57231	0.0101022	0.376998	NA	NA	NA
ENSG00000255529	302.607	0.713505	0.277428	2.57186	0.0101155	0.376998	POLR2M	81488	RNA polymerase II subunit M
ENSG00000100263	79.3728	-1.03786	0.403547	-2.57185	0.0101158	0.376998	RHBDD3	25807	rhomboid domain containing 3
ENSG00000176769	51.5483	1.88705	0.733899	2.57127	0.0101326	0.377094	TCERG1L	256536	transcription elongation regulator 1 like
ENSG00000122678	262.888	0.91487	0.35591	2.57051	0.0101549	0.377396	POLM	27434	DNA polymerase mu
ENSG00000215198	159.97	1.86803	0.72706	2.56929	0.0101906	0.378085	NA	NA	NA
ENSG00000205981	2234.38	-0.571205	0.222353	-2.56891	0.010202	0.378085	DNAJC19	131118	DnaJ heat shock protein family (Hsp40) member C19
ENSG00000136378	165.166	-1.0099	0.393207	-2.56837	0.0102179	0.37815	ADAMTS7	11173	ADAM metallopeptidase with thrombospondin type 1 motif 7
ENSG00000010017	3607.3	-0.725583	0.282711	-2.56652	0.0102725	0.378401	RANBP9	10048	RAN binding protein 9
ENSG00000146263	1174.86	-0.626967	0.244298	-2.5664	0.0102759	0.378401	MMS22L	253714	MMS22 like, DNA repair protein
ENSG00000053918	654.162	1.01246	0.394526	2.56627	0.0102798	0.378401	KCNQ1	3784	potassium voltage-gated channel subfamily Q member 1
ENSG00000077232	5328.37	-0.630637	0.245747	-2.56621	0.0102818	0.378401	DNAJC10	54431	DnaJ heat shock protein family (Hsp40) member C10
ENSG00000276005	337.023	-1.13959	0.444162	-2.56571	0.0102964	0.378413	NA	NA	NA
ENSG00000168918	583.092	0.782676	0.305319	2.56347	0.0103631	0.3789	INPP5D	3635	inositol polyphosphate-5-phosphatase D
ENSG00000281614	583.092	0.782676	0.305319	2.56347	0.0103631	0.3789	INPP5D	3635	inositol polyphosphate-5-phosphatase D
ENSG00000162882	178.114	1.05491	0.411516	2.56347	0.0103632	0.3789	HAAO	23498	3-hydroxyanthranilate 3,4-dioxygenase
ENSG00000230189	57.3754	1.00136	0.390644	2.56335	0.0103667	0.3789	NA	NA	NA
ENSG00000116833	131.855	1.02503	0.400364	2.56026	0.0104595	0.380956	NR5A2	2494	nuclear receptor subfamily 5 group A member 2
ENSG00000127957	2248.59	0.923009	0.360569	2.55986	0.0104713	0.380956	PMS2P3	5387	PMS1 homolog 2, mismatch repair system component pseudogene 3
ENSG00000146918	2167.93	-0.550283	0.215006	-2.55938	0.0104859	0.380956	NCAPG2	54892	non-SMC condensin II complex subunit G2
ENSG00000134072	166.715	0.972706	0.380207	2.55836	0.0105168	0.380956	CAMK1	8536	calcium/calmodulin dependent protein kinase I
ENSG00000198561	6668.57	-0.658017	0.257213	-2.55825	0.0105199	0.380956	CTNND1	1500	catenin delta 1
ENSG00000104951	214.361	1.13799	0.444927	2.5577	0.0105366	0.380956	IL4I1	259307	interleukin 4 induced 1
ENSG00000138100	23.9607	-1.52749	0.597221	-2.55767	0.0105376	0.380956	TRIM54	57159	tripartite motif containing 54
ENSG00000240821	91.1629	1.31908	0.515736	2.55766	0.0105378	0.380956	NA	NA	NA
ENSG00000181690	122.682	1.44503	0.565293	2.55625	0.0105809	0.381586	PLAG1	5324	PLAG1 zinc finger
ENSG00000241547	69.2718	1.40796	0.550814	2.55614	0.010584	0.381586	NA	NA	NA
ENSG00000087460	45522.3	-0.843577	0.330117	-2.55538	0.010607	0.381897	GNAS	2778	GNAS complex locus
ENSG00000108666	375.419	-0.966297	0.378318	-2.55419	0.0106435	0.382397	C17orf75	64149	chromosome 17 open reading frame 75
ENSG00000082516	1108.92	0.685766	0.268508	2.55399	0.0106498	0.382397	GEMIN5	25929	gem nuclear organelle associated protein 5
ENSG00000082014	513.255	0.922711	0.361379	2.55331	0.0106705	0.382625	SMARCD3	6604	SWI/SNF related, matrix associated, actin dependent regulator of chromatin, subfamily d, member 3
ENSG00000148468	694.616	-0.873964	0.342379	-2.55262	0.0106915	0.38286	FAM171A1	221061	family with sequence similarity 171 member A1
ENSG00000215154	113.772	1.51265	0.592702	2.55212	0.010707	0.382899	LOC652276	652276	potassium channel tetramerization domain containing 5 pseudogene
ENSG00000167107	379.689	0.854014	0.334735	2.55132	0.0107317	0.383265	ACSF2	80221	acyl-CoA synthetase family member 2
ENSG00000062194	2058.22	-0.693298	0.271987	-2.54901	0.0108028	0.384778	GPBP1	65056	GC-rich promoter binding protein 1
ENSG00000133107	106.711	1.38104	0.541892	2.54856	0.010817	0.384778	TRPC4	7223	transient receptor potential cation channel subfamily C member 4
ENSG00000228670	68.1294	1.64543	0.645832	2.54778	0.0108412	0.384778	NA	NA	NA
ENSG00000134444	2580.99	-0.740533	0.290689	-2.54751	0.0108494	0.384778	KIAA1468	57614	KIAA1468
ENSG00000177575	1722.88	0.570144	0.223829	2.54723	0.0108582	0.384778	CD163	9332	CD163 molecule
ENSG00000005339	15240.8	-0.778563	0.305662	-2.54714	0.0108611	0.384778	CREBBP	1387	CREB binding protein
ENSG00000180871	33.4683	1.62721	0.638978	2.54658	0.0108783	0.384874	CXCR2	3579	C-X-C motif chemokine receptor 2
ENSG00000171475	497.983	-0.954107	0.374953	-2.5446	0.0109402	0.386548	WIPF2	147179	WAS/WASL interacting protein family member 2
ENSG00000230863	8.03373	2.07004	0.813703	2.54397	0.01096	0.386733	NA	NA	NA
ENSG00000169379	955.705	-0.700924	0.275659	-2.54272	0.0109993	0.387224	ARL13B	200894	ADP ribosylation factor like GTPase 13B
ENSG00000130997	263.718	-0.873281	0.34349	-2.54238	0.0110102	0.387224	POLN	353497	DNA polymerase nu
ENSG00000271140	107.494	2.28891	0.900387	2.54214	0.0110177	0.387224	NA	NA	NA
ENSG00000270606	28.487	1.58045	0.621814	2.54167	0.0110324	0.38723	NA	NA	NA
ENSG00000100784	930.12	-0.752776	0.296339	-2.54026	0.0110771	0.387523	RPS6KA5	9252	ribosomal protein S6 kinase A5
ENSG00000198081	238.85	0.818037	0.322056	2.54005	0.0110838	0.387523	ZBTB14	7541	zinc finger and BTB domain containing 14
ENSG00000228283	17.4583	2.05749	0.810028	2.54002	0.0110846	0.387523	NA	NA	NA
ENSG00000177565	3248.42	-0.502464	0.197967	-2.53812	0.0111449	0.388767	TBL1XR1	79718	transducin beta like 1 X-linked receptor 1
ENSG00000254843	7.42593	1.46023	0.57535	2.53798	0.0111495	0.388767	NA	NA	NA
ENSG00000198590	66.972	-1.16279	0.45831	-2.53711	0.011177	0.388858	C3orf35	339883	chromosome 3 open reading frame 35
ENSG00000036828	377.665	-1.55833	0.614247	-2.53698	0.0111814	0.388858	CASR	846	calcium sensing receptor
ENSG00000258967	168.612	1.3387	0.527781	2.53648	0.0111974	0.388905	NA	NA	NA
ENSG00000260413	22.0247	1.70213	0.671284	2.53564	0.0112244	0.389331	NA	NA	NA
ENSG00000151422	919.837	0.678611	0.267851	2.53354	0.0112916	0.391151	FER	2241	FER tyrosine kinase
ENSG00000237170	124.224	1.27564	0.503765	2.53222	0.0113343	0.392119	NA	NA	NA
ENSG00000113734	149.366	1.0723	0.423882	2.52972	0.0114152	0.393578	BNIP1	662	BCL2 interacting protein 1
ENSG00000167664	14.2132	-1.61933	0.640163	-2.52956	0.0114206	0.393578	TMIGD2	126259	transmembrane and immunoglobulin domain containing 2
ENSG00000180138	40.5255	-1.87376	0.740748	-2.52955	0.011421	0.393578	CSNK1A1L	122011	casein kinase 1 alpha 1 like
ENSG00000111885	1103.91	0.794438	0.314164	2.52874	0.0114473	0.393973	MAN1A1	4121	mannosidase alpha class 1A member 1
ENSG00000178287	89.6949	-2.10001	0.830842	-2.52757	0.0114855	0.394777	SPAG11A	653423	sperm associated antigen 11A
ENSG00000152582	927.302	0.90932	0.359875	2.52676	0.0115119	0.395171	SPEF2	79925	sperm flagellar 2
ENSG00000189169	174.272	-1.73457	0.68714	-2.52434	0.0115917	0.397397	KRTAP10-12	386685	keratin associated protein 10-12
ENSG00000139610	56.8149	1.98103	0.785269	2.52274	0.0116445	0.398136	CELA1	1990	chymotrypsin like elastase family member 1
ENSG00000170264	1003.85	-0.927333	0.367628	-2.52248	0.0116532	0.398136	FAM161A	84140	family with sequence similarity 161 member A
ENSG00000149300	118.249	1.22861	0.487094	2.52232	0.0116582	0.398136	C11orf52	91894	chromosome 11 open reading frame 52
ENSG00000218586	58.2132	1.734	0.687977	2.52044	0.0117208	0.398478	NA	NA	NA
ENSG00000203616	11.2894	1.74954	0.694188	2.52026	0.0117268	0.398478	NA	NA	NA
ENSG00000120645	67.535	-1.34436	0.533724	-2.51882	0.0117747	0.398478	IQSEC3	440073	IQ motif and Sec7 domain 3
ENSG00000154415	241.052	1.77894	0.706399	2.51832	0.0117918	0.398478	PPP1R3A	5506	protein phosphatase 1 regulatory subunit 3A
ENSG00000170921	2627.75	0.905357	0.35952	2.51824	0.0117943	0.398478	TANC2	26115	tetratricopeptide repeat, ankyrin repeat and coiled-coil containing 2
ENSG00000126653	1108.69	-0.686677	0.272744	-2.51766	0.0118136	0.398478	NSRP1	84081	nuclear speckle splicing regulatory protein 1
ENSG00000178104	5994.95	0.644859	0.256185	2.51716	0.0118304	0.398478	PDE4DIP	9659	phosphodiesterase 4D interacting protein
ENSG00000179934	66.0205	1.29621	0.515043	2.5167	0.0118459	0.398478	CCR8	1237	C-C motif chemokine receptor 8
ENSG00000148200	179.728	1.11778	0.444272	2.51599	0.0118698	0.398478	NR6A1	2649	nuclear receptor subfamily 6 group A member 1
ENSG00000196748	10.0417	1.77121	0.7042	2.5152	0.0118963	0.398478	CLPSL2	389383	colipase like 2
ENSG00000121440	673.945	0.861889	0.342673	2.51519	0.0118968	0.398478	PDZRN3	23024	PDZ domain containing ring finger 3
ENSG00000198681	37.2884	2.04724	0.813999	2.51504	0.0119018	0.398478	MAGEA1	4100	MAGE family member A1
ENSG00000254702	42.5955	2.0387	0.810656	2.51488	0.0119074	0.398478	NA	NA	NA
ENSG00000073605	566.075	-0.725375	0.288494	-2.51435	0.0119252	0.398478	GSDMB	55876	gasdermin B
ENSG00000198055	396.745	-0.698862	0.277958	-2.51427	0.0119279	0.398478	GRK6	2870	G protein-coupled receptor kinase 6
ENSG00000239388	259.001	0.795804	0.316548	2.51401	0.0119369	0.398478	ASB14	142686	ankyrin repeat and SOCS box containing 14
ENSG00000211784	27.3863	1.87581	0.746242	2.51367	0.0119481	0.398478	NA	NA	NA
ENSG00000163638	1942.68	0.715488	0.284673	2.51337	0.0119585	0.398478	ADAMTS9	56999	ADAM metallopeptidase with thrombospondin type 1 motif 9
ENSG00000127022	11020.2	-0.806372	0.320855	-2.5132	0.0119641	0.398478	CANX	821	calnexin
ENSG00000064309	1859.28	-0.8677	0.345405	-2.51212	0.0120007	0.398478	CDON	50937	cell adhesion associated, oncogene regulated
ENSG00000104490	756.086	-0.901799	0.359016	-2.51186	0.0120096	0.398478	NCALD	83988	neurocalcin delta
ENSG00000095139	3735.53	-0.835272	0.332611	-2.51126	0.0120303	0.398478	ARCN1	372	archain 1
ENSG00000102390	569.789	-1.02057	0.40642	-2.51112	0.0120347	0.398478	PBDC1	51260	polysaccharide biosynthesis domain containing 1
ENSG00000117394	1724.81	-0.978144	0.389543	-2.51101	0.0120387	0.398478	SLC2A1	6513	solute carrier family 2 member 1
ENSG00000132274	2095.11	0.751888	0.299547	2.51008	0.0120704	0.398478	TRIM22	10346	tripartite motif containing 22
ENSG00000198208	82.4201	1.06595	0.424668	2.51007	0.0120706	0.398478	RPS6KL1	83694	ribosomal protein S6 kinase like 1
ENSG00000163380	502.372	1.49711	0.596533	2.50969	0.0120838	0.398478	LMOD3	56203	leiomodin 3
ENSG00000283777	10975.7	-0.797568	0.317856	-2.50921	0.0121001	0.398478	NA	NA	NA
ENSG00000147872	611.585	0.594396	0.236902	2.50904	0.012106	0.398478	PLIN2	123	perilipin 2
ENSG00000113396	171.94	-1.06701	0.425414	-2.50817	0.0121358	0.398478	SLC27A6	28965	solute carrier family 27 member 6
ENSG00000134115	219.172	1.61909	0.64554	2.50812	0.0121374	0.398478	CNTN6	27255	contactin 6
ENSG00000236362	1032.47	1.95693	0.78034	2.50779	0.0121488	0.398478	GAGE4	2576	G antigen 4
ENSG00000211886	46.7878	1.29459	0.516574	2.50612	0.0122066	0.399879	NA	NA	NA
ENSG00000275490	1.93501	-2.22926	0.890157	-2.50435	0.0122677	NA	NA	NA	NA
ENSG00000281095	1.93501	-2.22926	0.890157	-2.50435	0.0122677	NA	NA	NA	NA
ENSG00000214142	14.0255	-1.63842	0.654334	-2.50395	0.0122816	0.401094	NA	NA	NA
ENSG00000145029	121.927	0.973648	0.388943	2.50332	0.0123035	0.401094	NICN1	84276	nicolin 1
ENSG00000174130	972.828	0.799091	0.319213	2.50331	0.0123037	0.401094	TLR6	10333	toll like receptor 6
ENSG00000174456	157.355	-0.829144	0.331278	-2.50287	0.0123191	0.401094	C12orf76	400073	chromosome 12 open reading frame 76
ENSG00000100601	90.0841	0.833671	0.333087	2.50287	0.0123192	0.401094	ALKBH1	8846	alkB homolog 1, histone H2A dioxygenase
ENSG00000137491	542.072	1.01171	0.404643	2.50025	0.0124106	0.403574	SLCO2B1	11309	solute carrier organic anion transporter family member 2B1
ENSG00000225014	77.0347	1.07047	0.428291	2.4994	0.0124402	0.40404	NA	NA	NA
ENSG00000134755	11833.4	-0.665158	0.26621	-2.49862	0.0124677	0.40444	DSC2	1824	desmocollin 2
ENSG00000184307	563.09	0.941272	0.376784	2.49817	0.0124836	0.404458	ZDHHC23	254887	zinc finger DHHC-type containing 23
ENSG00000204699	16.285	-2.26459	0.907133	-2.49643	0.012545	0.405028	NA	NA	NA
ENSG00000129347	514.115	-0.705592	0.282645	-2.49639	0.0125466	0.405028	KRI1	65095	KRI1 homolog
ENSG00000185697	1428.24	0.935771	0.374852	2.49638	0.0125469	0.405028	MYBL1	4603	MYB proto-oncogene like 1
ENSG00000076344	86.9187	1.09492	0.438864	2.4949	0.0125992	0.40622	RGS11	8786	regulator of G-protein signaling 11
ENSG00000158773	501.404	-0.536568	0.215181	-2.49356	0.0126469	0.406793	USF1	7391	upstream transcription factor 1
ENSG00000112851	6826.47	-0.625417	0.250815	-2.49354	0.0126476	0.406793	ERBIN	55914	erbb2 interacting protein
ENSG00000255379	3.31814	1.89214	0.75884	2.49347	0.0126501	NA	NA	NA	NA
ENSG00000189269	227.393	-1.43209	0.574547	-2.49256	0.0126825	0.407422	DRICH1	51233	aspartate rich 1
ENSG00000185839	13.4156	-1.61106	0.646465	-2.4921	0.0126989	0.407454	NA	NA	NA
ENSG00000157881	111.645	-0.892894	0.358469	-2.49086	0.0127436	0.408394	PANK4	55229	pantothenate kinase 4
ENSG00000077279	231.19	1.48181	0.595343	2.489	0.0128102	0.410035	DCX	1641	doublecortin
ENSG00000226823	20.3905	-1.3931	0.560113	-2.48717	0.0128763	0.41154	NA	NA	NA
ENSG00000234890	20.9055	1.51372	0.608773	2.48652	0.0129001	0.41154	NA	NA	NA
ENSG00000103184	29.0974	-1.28618	0.517351	-2.48609	0.0129157	0.41154	SEC14L5	9717	SEC14 like lipid binding 5
ENSG00000162624	127.685	-1.58549	0.637769	-2.48599	0.0129193	0.41154	LHX8	431707	LIM homeobox 8
ENSG00000278741	444.38	0.677818	0.272859	2.48413	0.0129868	0.413195	ABR	29	active BCR-related
ENSG00000176018	596.497	1.03289	0.415908	2.48346	0.0130114	0.413483	LYSMD3	116068	LysM domain containing 3
ENSG00000164764	218.38	1.11587	0.449429	2.48287	0.013033	0.413532	SBSPON	157869	somatomedin B and thrombospondin type 1 domain containing
ENSG00000214237	63.5365	-1.59145	0.641132	-2.48225	0.0130557	0.413532	NA	NA	NA
ENSG00000057019	942.976	-0.656023	0.26444	-2.4808	0.0131088	0.413532	DCBLD2	131566	discoidin, CUB and LCCL domain containing 2
ENSG00000273494	164.629	-0.8355	0.33679	-2.48078	0.0131097	0.413532	PANK4	55229	pantothenate kinase 4
ENSG00000184530	29.5272	1.87624	0.756471	2.48025	0.013129	0.413532	C6orf58	352999	chromosome 6 open reading frame 58
ENSG00000100632	505.049	0.885051	0.356871	2.48003	0.0131371	0.413532	ERH	2079	enhancer of rudimentary homolog (Drosophila)
ENSG00000116981	9.34838	-1.95087	0.786656	-2.47995	0.0131399	0.413532	NT5C1A	84618	5'-nucleotidase, cytosolic IA
ENSG00000110777	1163.81	-1.162	0.468573	-2.47987	0.013143	0.413532	POU2AF1	5450	POU class 2 associating factor 1
ENSG00000220201	20.4941	-1.49885	0.60468	-2.47874	0.0131846	0.413532	ZGLP1	100125288	zinc finger, GATA-like protein 1
ENSG00000214309	17.8378	-1.46661	0.591712	-2.47859	0.0131904	0.413532	MBLAC1	255374	metallo-beta-lactamase domain containing 1
ENSG00000215720	33.3222	-1.34991	0.544635	-2.47855	0.0131916	0.413532	NA	NA	NA
ENSG00000134575	212.991	0.875116	0.353107	2.47833	0.0132	0.413532	ACP2	53	acid phosphatase 2, lysosomal
ENSG00000243314	10.585	1.1535	0.465698	2.47692	0.0132521	0.413715	NA	NA	NA
ENSG00000090659	424.641	1.12564	0.454588	2.47618	0.0132797	0.413715	CD209	30835	CD209 molecule
ENSG00000118946	199.068	-0.954769	0.385627	-2.47589	0.0132905	0.413715	PCDH17	27253	protocadherin 17
ENSG00000105967	492.603	1.03867	0.419531	2.4758	0.0132938	0.413715	TFEC	22797	transcription factor EC
ENSG00000164007	26.1291	-1.44305	0.58289	-2.47568	0.0132982	0.413715	CLDN19	149461	claudin 19
ENSG00000186198	35.3756	-1.20701	0.487552	-2.47565	0.0132994	0.413715	SLC51B	123264	solute carrier family 51 beta subunit
ENSG00000255469	1.92126	2.14412	0.866543	2.47434	0.0133483	NA	NA	NA	NA
ENSG00000119953	223.137	-0.687719	0.277966	-2.47411	0.0133568	0.413715	SMNDC1	10285	survival motor neuron domain containing 1
ENSG00000261607	44.8848	2.26046	0.913786	2.47373	0.0133711	0.413715	NA	NA	NA
ENSG00000184908	186.756	-1.45914	0.589907	-2.47351	0.0133795	0.413715	CLCNKB	1188	chloride voltage-gated channel Kb
ENSG00000135048	2395.84	0.653254	0.264115	2.47336	0.0133848	0.413715	TMEM2	23670	transmembrane protein 2
ENSG00000143387	2161.96	0.771634	0.312023	2.473	0.0133983	0.413715	CTSK	1513	cathepsin K
ENSG00000203734	396.348	1.10233	0.445781	2.47281	0.0134055	0.413715	ECT2L	345930	epithelial cell transforming 2 like
ENSG00000262045	18.7808	-2.0841	0.842835	-2.47273	0.0134085	0.413715	KRT34	3885	keratin 34
ENSG00000253517	9.73295	-1.87424	0.758259	-2.47177	0.0134447	0.414351	NA	NA	NA
ENSG00000164344	355.869	1.45824	0.59036	2.47009	0.0135079	0.415457	KLKB1	3818	kallikrein B1
ENSG00000249142	32.1575	1.57938	0.63946	2.46987	0.013516	0.415457	NA	NA	NA
ENSG00000146233	182.448	0.979238	0.396522	2.46957	0.0135276	0.415457	CYP39A1	51302	cytochrome P450 family 39 subfamily A member 1
ENSG00000261752	19.6279	-1.18892	0.481892	-2.4672	0.0136176	0.415543	NA	NA	NA
ENSG00000167945	8.90447	-1.7279	0.700353	-2.46719	0.0136178	0.415543	PRR25	388199	proline rich 25
ENSG00000136352	51.3628	-2.01407	0.816418	-2.46696	0.0136266	0.415543	NKX2-1	7080	NK2 homeobox 1
ENSG00000244414	324.527	1.64977	0.668864	2.46653	0.0136431	0.415543	CFHR1	3078	complement factor H related 1
ENSG00000103671	829.467	0.699715	0.283686	2.46651	0.0136436	0.415543	TRIP4	9325	thyroid hormone receptor interactor 4
ENSG00000101230	355.866	1.09461	0.443804	2.46643	0.0136466	0.415543	ISM1	140862	isthmin 1
ENSG00000162769	1618.21	-0.897699	0.363998	-2.46622	0.0136548	0.415543	FLVCR1	28982	feline leukemia virus subgroup C cellular receptor 1
ENSG00000136783	514.038	-0.839843	0.340542	-2.4662	0.0136557	0.415543	NIPSNAP3A	25934	nipsnap homolog 3A
ENSG00000241157	5.48213	1.56296	0.633919	2.46554	0.0136806	0.415627	NA	NA	NA
ENSG00000274455	4.355	-1.67756	0.680447	-2.46537	0.013687	NA	NA	NA	NA
ENSG00000240809	35.1812	1.51495	0.61461	2.46489	0.0137054	0.415627	NA	NA	NA
ENSG00000232665	13.7454	2.07681	0.842583	2.46481	0.0137084	0.415627	NA	NA	NA
ENSG00000107077	1476.73	0.516524	0.209587	2.46448	0.0137211	0.415627	KDM4C	23081	lysine demethylase 4C
ENSG00000156466	136.394	-1.722	0.698942	-2.46373	0.0137501	0.416031	GDF6	392255	growth differentiation factor 6
ENSG00000227621	8.15088	-1.85673	0.753837	-2.46303	0.0137767	0.416111	NA	NA	NA
ENSG00000206043	47.8546	1.81738	0.737919	2.46284	0.0137841	0.416111	C18orf63	644041	chromosome 18 open reading frame 63
ENSG00000198142	71.3169	-0.922331	0.374622	-2.46203	0.0138154	0.416483	SOWAHC	65124	sosondowah ankyrin repeat domain family member C
ENSG00000005075	983.388	-0.762549	0.309765	-2.4617	0.0138278	0.416483	POLR2J	5439	RNA polymerase II subunit J
ENSG00000125826	591.076	0.760801	0.309208	2.46048	0.0138751	0.417431	RBCK1	10616	RANBP2-type and C3HC4-type zinc finger containing 1
ENSG00000196502	854.347	0.975132	0.396453	2.45964	0.0139075	0.417613	SULT1A1	6817	sulfotransferase family 1A member 1
ENSG00000224775	135.208	1.42585	0.579763	2.45937	0.0139182	0.417613	NA	NA	NA
ENSG00000152422	238.654	0.995735	0.404976	2.45875	0.0139422	0.417613	XRCC4	7518	X-ray repair cross complementing 4
ENSG00000227399	8.16955	-1.86289	0.75767	-2.4587	0.013944	0.417613	NA	NA	NA
ENSG00000035687	2495.3	-0.609991	0.24816	-2.45806	0.0139691	0.417811	ADSS	159	adenylosuccinate synthase
ENSG00000139549	14.9852	-1.61632	0.657775	-2.45726	0.0140002	0.417811	DHH	50846	desert hedgehog
ENSG00000140463	2180.04	0.717671	0.292164	2.45639	0.0140339	0.417811	BBS4	585	Bardet-Biedl syndrome 4
ENSG00000145431	427.63	0.801966	0.326495	2.45629	0.0140381	0.417811	PDGFC	56034	platelet derived growth factor C
ENSG00000224261	148.075	1.44255	0.58758	2.45508	0.0140855	0.417811	NA	NA	NA
ENSG00000188730	9.71832	-1.78378	0.72658	-2.45503	0.0140873	0.417811	VWC2	375567	von Willebrand factor C domain containing 2
ENSG00000178568	1366.09	1.35037	0.550128	2.45464	0.0141025	0.417811	ERBB4	2066	erb-b2 receptor tyrosine kinase 4
ENSG00000196611	316.413	1.06807	0.435273	2.45379	0.014136	0.417811	MMP1	4312	matrix metallopeptidase 1
ENSG00000172057	139.29	-1.13547	0.462842	-2.45326	0.0141569	0.417811	ORMDL3	94103	ORMDL sphingolipid biosynthesis regulator 3
ENSG00000137692	923.542	-0.596604	0.243257	-2.45257	0.014184	0.417811	DCUN1D5	84259	defective in cullin neddylation 1 domain containing 5
ENSG00000114423	3355.93	0.521648	0.212706	2.45244	0.0141892	0.417811	CBLB	868	Cbl proto-oncogene B
ENSG00000225462	15.3532	1.89362	0.772193	2.45226	0.0141961	0.417811	NA	NA	NA
ENSG00000274746	228.01	-0.894052	0.364647	-2.45183	0.0142134	0.417811	ZNF100	163227	zinc finger protein 100
ENSG00000104953	58.3679	-1.36909	0.558443	-2.45161	0.0142218	0.417811	TLE6	79816	transducin like enhancer of split 6
ENSG00000133739	2075.4	-0.830774	0.338887	-2.45148	0.014227	0.417811	LRRCC1	85444	leucine rich repeat and coiled-coil centrosomal protein 1
ENSG00000169554	5368.51	0.475249	0.193887	2.45117	0.0142393	0.417811	ZEB2	9839	zinc finger E-box binding homeobox 2
ENSG00000169032	1617.72	0.617106	0.251805	2.45073	0.0142566	0.417811	MAP2K1	5604	mitogen-activated protein kinase kinase 1
ENSG00000168890	195.06	1.15528	0.471482	2.45032	0.0142728	0.417811	TMEM150A	129303	transmembrane protein 150A
ENSG00000235859	34.0482	0.946927	0.386483	2.45011	0.0142813	0.417811	NA	NA	NA
ENSG00000214513	5.71047	1.51736	0.619337	2.44998	0.0142866	0.417811	NOTO	344022	notochord homeobox
ENSG00000234898	15.9332	-2.25183	0.919436	-2.44914	0.0143198	0.417811	NA	NA	NA
ENSG00000197635	1030.16	0.959654	0.391919	2.44861	0.014341	0.417811	DPP4	1803	dipeptidyl peptidase 4
ENSG00000149131	8266.99	0.774801	0.316437	2.44852	0.0143445	0.417811	SERPING1	710	serpin family G member 1
ENSG00000114268	201.435	0.850443	0.347344	2.44842	0.0143486	0.417811	PFKFB4	5210	6-phosphofructo-2-kinase/fructose-2,6-biphosphatase 4
ENSG00000127954	447.161	1.19288	0.487229	2.4483	0.0143531	0.417811	STEAP4	79689	STEAP4 metalloreductase
ENSG00000102781	295.338	0.900169	0.367697	2.44813	0.01436	0.417811	KATNAL1	84056	katanin catalytic subunit A1 like 1
ENSG00000273799	268.243	1.99816	0.816515	2.44718	0.0143978	0.418451	NA	NA	NA
ENSG00000048540	284.372	-0.841845	0.344169	-2.44602	0.0144442	0.41934	LMO3	55885	LIM domain only 3
ENSG00000156269	20.5342	-1.76303	0.721073	-2.44502	0.0144846	0.419374	NAA11	84779	N(alpha)-acetyltransferase 11, NatA catalytic subunit
ENSG00000211964	732.324	1.43283	0.586151	2.44447	0.0145065	0.419374	NA	NA	NA
ENSG00000282627	732.324	1.43283	0.586151	2.44447	0.0145065	0.419374	NA	NA	NA
ENSG00000265531	327.116	-1.40842	0.57618	-2.44441	0.014509	0.419374	FCGR1CP	100132417	Fc fragment of IgG receptor Ic, pseudogene
ENSG00000268988	223.796	1.84898	0.756551	2.44395	0.0145273	0.419374	SPANXN2	494119	SPANX family member N2
ENSG00000172296	314.545	0.820276	0.335711	2.4434	0.0145497	0.419374	SPTLC3	55304	serine palmitoyltransferase long chain base subunit 3
ENSG00000105750	580.756	-0.905741	0.370713	-2.44324	0.014556	0.419374	ZNF85	7639	zinc finger protein 85
ENSG00000124201	2579.76	0.648996	0.265743	2.44219	0.0145984	0.420138	ZNFX1	57169	zinc finger NFX1-type containing 1
ENSG00000250913	30.7315	-2.23036	0.913487	-2.44159	0.0146229	0.420389	NA	NA	NA
ENSG00000163932	1102.59	0.807837	0.331014	2.44049	0.0146673	0.420778	PRKCD	5580	protein kinase C delta
ENSG00000176641	87.1469	-1.15272	0.472337	-2.44047	0.0146682	0.420778	RNF152	220441	ring finger protein 152
ENSG00000283465	123.442	-1.71043	0.701021	-2.43992	0.0146906	0.420967	GOLGA8J	653073	golgin A8 family member J
ENSG00000166930	16.208	1.90572	0.781331	2.43907	0.0147251	0.421021	MS4A5	64232	membrane spanning 4-domains A5
ENSG00000265681	17182.5	-0.726666	0.298003	-2.43845	0.0147503	0.421021	RPL17	6139	ribosomal protein L17
ENSG00000112936	246.622	1.28724	0.527907	2.43837	0.0147535	0.421021	C7	730	complement C7
ENSG00000241537	63.8164	1.35084	0.554005	2.43831	0.014756	0.421021	NA	NA	NA
ENSG00000188760	54.8076	-1.39022	0.5704	-2.43728	0.0147984	0.421233	TMEM198	130612	transmembrane protein 198
ENSG00000169919	2169.4	0.740617	0.30391	2.43696	0.0148112	0.421233	GUSB	2990	glucuronidase beta
ENSG00000137860	167.785	1.31511	0.539731	2.4366	0.0148261	0.421233	SLC28A2	9153	solute carrier family 28 member 2
ENSG00000124789	5920.8	-0.466584	0.191491	-2.43658	0.0148269	0.421233	NUP153	9972	nucleoporin 153
ENSG00000105392	37.8026	-1.54347	0.633971	-2.43461	0.0149079	0.42308	CRX	1406	cone-rod homeobox
ENSG00000132394	294.837	0.83904	0.344712	2.43403	0.0149317	0.423305	EEFSEC	60678	eukaryotic elongation factor, selenocysteine-tRNA specific
ENSG00000119231	1645.11	-0.653945	0.268742	-2.43336	0.0149594	0.423637	SENP5	205564	SUMO1/sentrin specific peptidase 5
ENSG00000214487	1.43794	2.04422	0.840117	2.43325	0.0149638	NA	NA	NA	NA
ENSG00000225447	38.5396	0.970447	0.398897	2.43283	0.0149814	0.423807	NA	NA	NA
ENSG00000235482	125.732	1.3401	0.5515	2.42991	0.0151025	0.426676	NA	NA	NA
ENSG00000242779	358.639	0.948864	0.390541	2.42961	0.015115	0.426676	ZNF702P	79986	zinc finger protein 702, pseudogene
ENSG00000182974	261.117	1.96221	0.807864	2.42889	0.0151451	0.426691	NA	NA	NA
ENSG00000166797	332.817	0.653239	0.268964	2.42873	0.015152	0.426691	FAM96A	84191	family with sequence similarity 96 member A
ENSG00000124357	1715.02	0.697674	0.287293	2.42844	0.0151637	0.426691	NAGK	55577	N-acetylglucosamine kinase
ENSG00000145348	1117.72	0.633427	0.261018	2.42675	0.0152347	0.427134	TBCK	93627	TBC1 domain containing kinase
ENSG00000115956	588.126	0.865634	0.35673	2.42658	0.0152418	0.427134	PLEK	5341	pleckstrin
ENSG00000170688	10.8965	1.62056	0.667849	2.42653	0.0152439	0.427134	NA	NA	NA
ENSG00000281056	10.8965	1.62056	0.667849	2.42653	0.0152439	0.427134	NA	NA	NA
ENSG00000133131	1120.33	-0.602517	0.248549	-2.42413	0.0153449	0.429513	MORC4	79710	MORC family CW-type zinc finger 4
ENSG00000103832	340.449	1.53802	0.635	2.42209	0.0154317	0.431188	NA	NA	NA
ENSG00000214297	3.16892	1.78619	0.737578	2.4217	0.0154481	NA	NA	NA	NA
ENSG00000158477	102.447	-1.35816	0.560852	-2.42161	0.015452	0.431188	CD1A	909	CD1a molecule
ENSG00000155959	465.591	-0.805265	0.332538	-2.42157	0.0154535	0.431188	VBP1	7411	VHL binding protein 1
ENSG00000233836	277.799	-0.902667	0.373025	-2.41985	0.0155267	0.432438	NA	NA	NA
ENSG00000101890	147.397	1.70204	0.703395	2.41976	0.015531	0.432438	GUCY2F	2986	guanylate cyclase 2F, retinal
ENSG00000181631	211.112	1.15595	0.477877	2.41893	0.0155664	0.432646	P2RY13	53829	purinergic receptor P2Y13
ENSG00000129535	18.9126	1.45005	0.599487	2.41882	0.015571	0.432646	NRL	4901	neural retina leucine zipper
ENSG00000106384	70.382	-1.3256	0.548164	-2.41826	0.0155948	0.432762	MOGAT3	346606	monoacylglycerol O-acyltransferase 3
ENSG00000187912	255.583	1.49526	0.618398	2.41796	0.0156078	0.432762	CLEC17A	388512	C-type lectin domain family 17 member A
ENSG00000259030	142.232	-1.22109	0.50549	-2.41566	0.0157065	0.434761	FPGT-TNNI3K	100526835	FPGT-TNNI3K readthrough
ENSG00000120519	305.013	0.884232	0.366108	2.41522	0.0157258	0.434761	SLC10A7	84068	solute carrier family 10 member 7
ENSG00000131748	535.585	-1.04377	0.432179	-2.41514	0.0157291	0.434761	STARD3	10948	StAR related lipid transfer domain containing 3
ENSG00000213781	6.45634	-1.86782	0.774054	-2.41304	0.0158202	0.436824	NA	NA	NA
ENSG00000135824	27.5416	1.64999	0.684033	2.41215	0.0158587	0.43707	RGS8	85397	regulator of G-protein signaling 8
ENSG00000226937	5.88257	2.04579	0.848146	2.41208	0.015862	0.43707	NA	NA	NA
ENSG00000130487	83.7798	1.34229	0.556621	2.41149	0.0158874	0.437315	KLHDC7B	113730	kelch domain containing 7B
ENSG00000248522	30.2012	1.74991	0.725878	2.41075	0.0159197	0.43775	SBF1P1	100133234	SET binding factor 1 pseudogene 1
ENSG00000143365	112.854	1.03931	0.431224	2.41014	0.0159464	0.438008	RORC	6097	RAR related orphan receptor C
ENSG00000237918	11.5175	1.59843	0.663311	2.40978	0.0159621	0.438008	SAPCD1	401251	suppressor APC domain containing 1
ENSG00000282377	124.994	-1.21049	0.502531	-2.40878	0.0160061	0.438332	NA	NA	NA
ENSG00000140992	1992.59	0.867919	0.360318	2.40876	0.0160069	0.438332	PDPK1	5170	3-phosphoinositide dependent protein kinase 1
ENSG00000165066	12.2286	-2.14001	0.888645	-2.40817	0.0160325	0.43858	NKX6-3	157848	NK6 homeobox 3
ENSG00000226784	59.6128	1.39717	0.580404	2.40723	0.016074	0.439169	PGAM4	441531	phosphoglycerate mutase family member 4
ENSG00000261461	42.6431	-1.99021	0.826866	-2.40693	0.0160871	0.439169	NA	NA	NA
ENSG00000154277	953.059	-1.2056	0.501097	-2.40592	0.0161317	0.439934	UCHL1	7345	ubiquitin C-terminal hydrolase L1
ENSG00000249256	3.66438	2.12042	0.881343	2.4059	0.0161327	NA	NA	NA	NA
ENSG00000227368	5.49073	2.0711	0.861287	2.40466	0.0161876	0.439993	NA	NA	NA
ENSG00000119684	4034.14	0.442911	0.184197	2.40455	0.0161925	0.439993	MLH3	27030	mutL homolog 3
ENSG00000198431	2706.33	-0.458295	0.190608	-2.40438	0.0162	0.439993	TXNRD1	7296	thioredoxin reductase 1
ENSG00000090534	157.984	-1.42076	0.590906	-2.40437	0.0162002	0.439993	THPO	7066	thrombopoietin
ENSG00000254949	14.6209	1.50021	0.624275	2.40313	0.0162556	0.440807	NA	NA	NA
ENSG00000229932	14.6593	1.56045	0.64951	2.4025	0.0162832	0.440807	NA	NA	NA
ENSG00000237592	78.9604	-1.71164	0.712616	-2.4019	0.01631	0.440807	NA	NA	NA
ENSG00000282178	78.9604	-1.71164	0.712616	-2.4019	0.01631	0.440807	NA	NA	NA
ENSG00000125846	273.786	0.682243	0.284051	2.40183	0.0163133	0.440807	ZNF133	7692	zinc finger protein 133
ENSG00000117245	465.72	1.48823	0.619743	2.40136	0.0163344	0.440838	KIF17	57576	kinesin family member 17
ENSG00000197555	2947.63	0.516356	0.215069	2.40088	0.0163555	0.440838	SIPA1L1	26037	signal induced proliferation associated 1 like 1
ENSG00000261782	4.23089	-1.61781	0.67393	-2.40056	0.0163698	NA	NA	NA	NA
ENSG00000164188	167.056	1.29261	0.538513	2.40033	0.0163804	0.440838	RANBP3L	202151	RAN binding protein 3 like
ENSG00000274529	9.52609	-1.57817	0.657523	-2.40018	0.0163871	0.440838	SEBOX	645832	SEBOX homeobox
ENSG00000188859	62.2894	1.21996	0.508326	2.39995	0.0163975	0.440838	FAM78B	149297	family with sequence similarity 78 member B
ENSG00000114270	1831.65	0.96663	0.402922	2.39905	0.0164377	0.441249	COL7A1	1294	collagen type VII alpha 1 chain
ENSG00000120925	3704.64	0.691231	0.288254	2.39799	0.0164853	0.441249	RNF170	81790	ring finger protein 170
ENSG00000233012	39.3557	1.18075	0.492433	2.39779	0.0164943	0.441249	NA	NA	NA
ENSG00000282379	32.8489	1.58124	0.659475	2.39773	0.0164971	0.441249	DTX2	113878	deltex E3 ubiquitin ligase 2
ENSG00000276925	8.23068	1.54616	0.644856	2.39768	0.0164993	0.441249	NA	NA	NA
ENSG00000184194	53.5283	-1.01366	0.422818	-2.39739	0.0165125	0.441249	GPR173	54328	G protein-coupled receptor 173
ENSG00000233947	8.88081	-1.65907	0.692262	-2.3966	0.0165481	0.441566	NA	NA	NA
ENSG00000173638	442.073	-0.906533	0.378292	-2.39639	0.0165577	0.441566	SLC19A1	6573	solute carrier family 19 member 1
ENSG00000268731	8.73266	-1.66313	0.694895	-2.39335	0.0166952	0.44478	NA	NA	NA
ENSG00000196693	2251.63	-0.696457	0.291085	-2.39262	0.0167284	0.44478	ZNF33B	7582	zinc finger protein 33B
ENSG00000211979	12.8615	-1.55835	0.651316	-2.39262	0.0167285	0.44478	NA	NA	NA
ENSG00000175066	1448.25	-0.703295	0.294073	-2.39157	0.0167767	0.445614	GK5	256356	glycerol kinase 5 (putative)
ENSG00000260595	5.93666	2.21834	0.928176	2.39	0.0168486	0.44663	NA	NA	NA
ENSG00000284123	5.93666	2.21834	0.928176	2.39	0.0168486	0.44663	NA	NA	NA
ENSG00000106009	182.178	0.893894	0.374343	2.3879	0.016945	0.448737	BRAT1	221927	BRCA1 associated ATM activator 1
ENSG00000029363	3814.65	-0.491632	0.205949	-2.38715	0.0169795	0.449024	BCLAF1	9774	BCL2 associated transcription factor 1
ENSG00000143382	2847.35	0.747109	0.313037	2.38665	0.0170028	0.449024	ADAMTSL4	54507	ADAMTS like 4
ENSG00000137558	485.88	1.41915	0.594738	2.38618	0.0170246	0.449024	PI15	51050	peptidase inhibitor 15
ENSG00000121417	736.201	0.632218	0.264972	2.38598	0.0170335	0.449024	ZNF211	10520	zinc finger protein 211
ENSG00000121807	219.908	1.21867	0.510881	2.38544	0.0170588	0.449024	CCR2	729230	C-C motif chemokine receptor 2
ENSG00000124253	136.662	1.53749	0.644642	2.38503	0.0170777	0.449024	PCK1	5105	phosphoenolpyruvate carboxykinase 1
ENSG00000283288	4.99264	-1.4078	0.590331	-2.38477	0.0170897	0.449024	NA	NA	NA
ENSG00000107201	3055.21	0.704957	0.295611	2.38474	0.0170912	0.449024	DDX58	23586	DEXD/H-box helicase 58
ENSG00000123178	181.415	0.962013	0.40368	2.38311	0.017167	0.45057	SPRYD7	57213	SPRY domain containing 7
ENSG00000270555	3.94579	1.40697	0.590657	2.38205	0.0172167	NA	NA	NA	NA
ENSG00000137154	19410.4	-0.838851	0.352215	-2.38164	0.0172357	0.451925	RPS6	6194	ribosomal protein S6
ENSG00000225950	28.9456	1.55175	0.651802	2.38071	0.0172791	0.452468	NTF4	4909	neurotrophin 4
ENSG00000233024	10930.9	-0.57068	0.239734	-2.38047	0.0172905	0.452468	NPIPA3	642778	nuclear pore complex interacting protein family member A3
ENSG00000218823	37.8499	1.44341	0.606466	2.38003	0.0173111	0.452561	PAPOLB	56903	poly(A) polymerase beta
ENSG00000111262	109.385	1.42045	0.597116	2.37884	0.017367	0.453576	KCNA1	3736	potassium voltage-gated channel subfamily A member 1
ENSG00000122012	120.297	1.66489	0.700341	2.37725	0.0174421	0.455091	SV2C	22987	synaptic vesicle glycoprotein 2C
ENSG00000213022	2.65344	1.68644	0.709974	2.37535	0.0175324	NA	KLK9	284366	kallikrein related peptidase 9
ENSG00000136270	324.678	0.75188	0.316553	2.37521	0.017539	0.457168	TBRG4	9238	transforming growth factor beta regulator 4
ENSG00000232429	6.75569	-1.52532	0.642554	-2.37384	0.0176041	0.458139	NA	NA	NA
ENSG00000143476	905.807	-0.800167	0.337097	-2.3737	0.0176108	0.458139	DTL	51514	denticleless E3 ubiquitin protein ligase homolog
ENSG00000141933	5.48843	1.12146	0.472701	2.37245	0.0176705	0.458704	TPGS1	91978	tubulin polyglutamylase complex subunit 1
ENSG00000064547	118.883	-1.10292	0.464911	-2.37234	0.017676	0.458704	LPAR2	9170	lysophosphatidic acid receptor 2
ENSG00000259449	3.13712	-2.03164	0.856397	-2.37232	0.017677	NA	NA	NA	NA
ENSG00000102098	429.927	-0.987882	0.416448	-2.37216	0.0176843	0.458704	SCML2	10389	sex comb on midleg-like 2 (Drosophila)
ENSG00000183943	1199.93	-0.737375	0.311088	-2.37031	0.0177733	0.460053	PRKX	5613	protein kinase, X-linked
ENSG00000205754	110.96	1.77104	0.747198	2.37024	0.0177766	0.460053	SLCO1B7	338821	solute carrier organic anion transporter family member 1B7 (putative)
ENSG00000178199	73.8896	1.04665	0.441689	2.36966	0.0178046	0.460053	ZC3H12D	340152	zinc finger CCCH-type containing 12D
ENSG00000060749	5139.89	-0.674698	0.284727	-2.36963	0.0178057	0.460053	QSER1	79832	glutamine and serine rich 1
ENSG00000136694	18.2273	-2.13073	0.899485	-2.36883	0.0178445	0.460606	IL36A	27179	interleukin 36, alpha
ENSG00000021355	388.288	0.642244	0.271262	2.36761	0.0179033	0.461633	SERPINB1	1992	serpin family B member 1
ENSG00000171790	89.0603	-1.18007	0.498549	-2.367	0.0179327	0.461633	SLFNL1	200172	schlafen like 1
ENSG00000233028	15.6082	1.70563	0.720832	2.3662	0.0179718	0.461633	NA	NA	NA
ENSG00000101224	733.321	0.788246	0.33315	2.36604	0.0179795	0.461633	CDC25B	994	cell division cycle 25B
ENSG00000171772	17.1113	1.56723	0.662413	2.36594	0.0179844	0.461633	SYCE1	93426	synaptonemal complex central element protein 1
ENSG00000139182	1522.2	-0.944261	0.399121	-2.36585	0.0179887	0.461633	CLSTN3	9746	calsyntenin 3
ENSG00000258484	60.1541	1.35845	0.574347	2.36521	0.0180199	0.461988	SPESP1	246777	sperm equatorial segment protein 1
ENSG00000159904	43.3974	1.67296	0.70762	2.36421	0.0180686	0.462511	ZNF890P	645700	zinc finger protein 890, pseudogene
ENSG00000144118	326.982	0.779531	0.32974	2.36408	0.0180751	0.462511	RALB	5899	RAS like proto-oncogene B
ENSG00000259286	18.2486	1.7972	0.760478	2.36324	0.0181157	0.462764	NA	NA	NA
ENSG00000197808	949.848	0.91352	0.386567	2.36316	0.0181199	0.462764	ZNF461	92283	zinc finger protein 461
ENSG00000166192	78.8404	1.12835	0.477697	2.36206	0.0181737	0.462893	SENP8	123228	SUMO/sentrin peptidase family member, NEDD8 specific
ENSG00000138468	1202.35	0.574433	0.24323	2.36169	0.0181919	0.462893	SENP7	57337	SUMO1/sentrin specific peptidase 7
ENSG00000165626	358.131	-0.954572	0.40429	-2.3611	0.0182207	0.462893	BEND7	222389	BEN domain containing 7
ENSG00000187554	972.19	0.702416	0.297533	2.3608	0.0182357	0.462893	TLR5	7100	toll like receptor 5
ENSG00000198848	562.248	1.44151	0.610611	2.36077	0.0182373	0.462893	CES1	1066	carboxylesterase 1
ENSG00000100181	362.987	-0.957894	0.40577	-2.36068	0.0182414	0.462893	TPTEP1	387590	transmembrane phosphatase with tensin homology pseudogene 1
ENSG00000186416	773.983	-0.689969	0.29229	-2.36057	0.0182471	0.462893	NKRF	55922	NFKB repressing factor
ENSG00000178177	293.196	0.928965	0.393819	2.35886	0.0183312	0.464193	LCORL	254251	ligand dependent nuclear receptor corepressor like
ENSG00000205215	5.02525	1.92126	0.814572	2.35861	0.0183433	0.464193	NA	NA	NA
ENSG00000275199	755.367	-0.870378	0.36909	-2.35817	0.0183651	0.464193	AKT3	10000	AKT serine/threonine kinase 3
ENSG00000258930	67.9666	1.09114	0.462717	2.35811	0.0183683	0.464193	NA	NA	NA
ENSG00000162399	11.7267	-1.53552	0.651403	-2.35725	0.0184107	0.464821	BSND	7809	barttin CLCNK type accessory beta subunit
ENSG00000170873	1545.35	-0.772634	0.327851	-2.35666	0.0184401	0.464912	MTSS1	9788	MTSS1, I-BAR domain containing
ENSG00000232230	2.87619	-1.76509	0.749026	-2.35652	0.0184472	NA	NA	NA	NA
ENSG00000188107	2086.24	-1.05289	0.44691	-2.35593	0.0184765	0.464912	EYS	346007	eyes shut homolog (Drosophila)
ENSG00000164692	69792.9	0.808276	0.343091	2.35587	0.0184796	0.464912	COL1A2	1278	collagen type I alpha 2 chain
ENSG00000227879	23.2955	-1.05421	0.4475	-2.35577	0.0184844	0.464912	NA	NA	NA
ENSG00000170615	625.812	1.18903	0.505034	2.35435	0.0185552	0.465668	SLC26A5	375611	solute carrier family 26 member 5
ENSG00000128335	562.173	0.709579	0.301439	2.35397	0.0185741	0.465668	APOL2	23780	apolipoprotein L2
ENSG00000243554	73.6604	1.04939	0.445839	2.35374	0.0185855	0.465668	NA	NA	NA
ENSG00000238081	6.22349	1.75295	0.7448	2.35359	0.0185931	0.465668	NA	NA	NA
ENSG00000137674	754.613	-1.15269	0.489797	-2.35341	0.0186022	0.465668	MMP20	9313	matrix metallopeptidase 20
ENSG00000258513	1.86578	1.97332	0.838966	2.35208	0.0186688	NA	NA	NA	NA
ENSG00000120215	161.231	0.893408	0.379923	2.35155	0.0186954	0.467211	MLANA	2315	melan-A
ENSG00000164778	21.3732	-1.44967	0.616548	-2.35127	0.0187096	0.467211	EN2	2020	engrailed homeobox 2
ENSG00000182175	413.034	-0.887093	0.377372	-2.35071	0.0187375	0.467211	RGMA	56963	repulsive guidance molecule family member a
ENSG00000241386	22.9927	1.70922	0.727255	2.35023	0.0187617	0.467211	HLA-DOB	3112	major histocompatibility complex, class II, DO beta
ENSG00000174928	37.5915	-0.844216	0.359471	-2.3485	0.0188493	0.467211	C3orf33	285315	chromosome 3 open reading frame 33
ENSG00000243635	4.5218	-2.04183	0.869439	-2.34845	0.0188519	0.467211	NA	NA	NA
ENSG00000153094	752.713	0.610907	0.260288	2.34704	0.0189234	0.467211	BCL2L11	10018	BCL2 like 11
ENSG00000137962	4801.83	0.830071	0.353715	2.34672	0.0189394	0.467211	ARHGAP29	9411	Rho GTPase activating protein 29
ENSG00000223899	55.9406	1.16073	0.494838	2.34568	0.0189924	0.467211	NA	NA	NA
ENSG00000214652	489.604	-1.10005	0.468987	-2.34558	0.0189975	0.467211	ZNF727	442319	zinc finger protein 727
ENSG00000138119	5987.71	0.577345	0.246209	2.34494	0.01903	0.467211	MYOF	26509	myoferlin
ENSG00000073614	9272.74	-0.590137	0.251667	-2.34491	0.0190317	0.467211	KDM5A	5927	lysine demethylase 5A
ENSG00000224255	76.7861	1.37584	0.586745	2.34486	0.0190343	0.467211	NA	NA	NA
ENSG00000270469	6.96922	-1.66836	0.711507	-2.34483	0.0190357	0.467211	NA	NA	NA
ENSG00000250848	163.88	0.87562	0.373448	2.34469	0.0190429	0.467211	NA	NA	NA
ENSG00000212695	5.2174	1.81033	0.772121	2.34462	0.0190465	0.467211	NA	NA	NA
ENSG00000018280	322.026	0.859804	0.366763	2.3443	0.0190626	0.467211	SLC11A1	6556	solute carrier family 11 member 1
ENSG00000255181	9.93919	-1.57624	0.672388	-2.34424	0.019066	0.467211	CCDC166	100130274	coiled-coil domain containing 166
ENSG00000278749	9.93919	-1.57624	0.672388	-2.34424	0.019066	0.467211	CCDC166	100130274	coiled-coil domain containing 166
ENSG00000133808	94.7727	1.01276	0.432046	2.34411	0.0190727	0.467211	MICALCL	84953	MICAL C-terminal like
ENSG00000101280	21.1223	-1.47392	0.628789	-2.34406	0.019075	0.467211	ANGPT4	51378	angiopoietin 4
ENSG00000139197	2802.72	-0.745238	0.317961	-2.3438	0.0190882	0.467211	PEX5	5830	peroxisomal biogenesis factor 5
ENSG00000186895	12.4309	-1.9025	0.812022	-2.34292	0.0191336	0.467211	FGF3	2248	fibroblast growth factor 3
ENSG00000146373	825.006	0.81076	0.346089	2.34264	0.0191481	0.467211	RNF217	154214	ring finger protein 217
ENSG00000257907	57.5121	1.73059	0.738866	2.34223	0.019169	0.467211	NA	NA	NA
ENSG00000136689	264.65	1.15334	0.492443	2.34208	0.0191766	0.467211	IL1RN	3557	interleukin 1 receptor antagonist
ENSG00000257062	12.0952	2.1835	0.932351	2.34193	0.0191842	0.467211	NA	NA	NA
ENSG00000188508	62.1441	1.7194	0.734184	2.34192	0.0191851	0.467211	KRTDAP	388533	keratinocyte differentiation associated protein
ENSG00000163576	279.007	1.33859	0.571824	2.34091	0.019237	0.467211	EFHB	151651	EF-hand domain family member B
ENSG00000188295	252.146	-0.74699	0.319139	-2.34064	0.0192507	0.467211	ZNF669	79862	zinc finger protein 669
ENSG00000267426	34.2604	-1.64109	0.701141	-2.34061	0.0192525	0.467211	NA	NA	NA
ENSG00000255342	5.90386	1.58112	0.675593	2.34035	0.0192656	0.467211	NA	NA	NA
ENSG00000226660	15.6758	1.81867	0.777279	2.33979	0.0192946	0.467211	NA	NA	NA
ENSG00000008256	484.809	0.66578	0.284566	2.33964	0.0193025	0.467211	CYTH3	9265	cytohesin 3
ENSG00000095713	106.319	-1.40744	0.601664	-2.33924	0.019323	0.467211	CRTAC1	55118	cartilage acidic protein 1
ENSG00000128591	1514.39	-1.01292	0.433118	-2.33867	0.0193523	0.467211	FLNC	2318	filamin C
ENSG00000056487	31.4308	-1.71878	0.734957	-2.33861	0.0193557	0.467211	PHF21B	112885	PHD finger protein 21B
ENSG00000133026	3043.4	-0.55893	0.239054	-2.33809	0.0193826	0.467211	MYH10	4628	myosin heavy chain 10
ENSG00000228820	6.08546	-2.05631	0.879501	-2.33804	0.019385	0.467211	NA	NA	NA
ENSG00000188868	627.352	1.06915	0.457371	2.33759	0.0194084	0.467211	ZNF563	147837	zinc finger protein 563
ENSG00000171481	45.6558	-1.45027	0.620464	-2.3374	0.0194184	0.467211	OR1L3	26735	olfactory receptor family 1 subfamily L member 3
ENSG00000157741	3539.52	-0.6419	0.274626	-2.33736	0.0194203	0.467211	UBN2	254048	ubinuclein 2
ENSG00000165682	44.497	-1.28507	0.549871	-2.33704	0.0194369	0.467211	CLEC1B	51266	C-type lectin domain family 1 member B
ENSG00000196263	324.397	-0.753071	0.322352	-2.33618	0.0194821	0.467211	ZNF471	57573	zinc finger protein 471
ENSG00000185332	23.652	1.40377	0.600895	2.33613	0.0194847	0.467211	TMEM105	284186	transmembrane protein 105
ENSG00000270975	35.3312	1.24556	0.533202	2.336	0.0194911	0.467211	NA	NA	NA
ENSG00000119950	442.822	-0.797753	0.341504	-2.336	0.0194913	0.467211	MXI1	4601	MAX interactor 1, dimerization protein
ENSG00000102572	2325.28	-0.603405	0.258426	-2.33492	0.0195477	0.46755	STK24	8428	serine/threonine kinase 24
ENSG00000165813	2728.14	-0.601586	0.257665	-2.33477	0.0195557	0.46755	CCDC186	55088	coiled-coil domain containing 186
ENSG00000146856	593.713	1.0345	0.443095	2.33471	0.0195583	0.46755	AGBL3	340351	ATP/GTP binding protein like 3
ENSG00000282079	13.1382	-1.65313	0.708426	-2.33352	0.0196209	0.468014	NA	NA	NA
ENSG00000129521	409.439	1.08826	0.466361	2.3335	0.0196217	0.468014	EGLN3	112399	egl-9 family hypoxia inducible factor 3
ENSG00000108821	45928.1	0.722659	0.30978	2.33281	0.0196581	0.468014	COL1A1	1277	collagen type I alpha 1 chain
ENSG00000127329	1619.59	0.692812	0.296991	2.33277	0.0196603	0.468014	PTPRB	5787	protein tyrosine phosphatase, receptor type B
ENSG00000214897	3.15981	-1.94052	0.831892	-2.33266	0.0196661	NA	NA	NA	NA
ENSG00000198331	636.234	-0.76758	0.329063	-2.33262	0.019668	0.468014	HYLS1	219844	HYLS1, centriolar and ciliogenesis associated
ENSG00000213411	6.81574	-1.19199	0.511074	-2.33233	0.0196836	0.468014	NA	NA	NA
ENSG00000235324	25.2386	-2.06383	0.885048	-2.33188	0.0197067	0.468145	NA	NA	NA
ENSG00000236348	16.4581	1.64169	0.704429	2.33052	0.0197784	0.469428	NA	NA	NA
ENSG00000165762	80.8357	2.05786	0.883248	2.32988	0.0198126	0.469818	OR4K2	390431	olfactory receptor family 4 subfamily K member 2
ENSG00000053254	402.764	0.513629	0.22054	2.32896	0.0198612	0.470188	FOXN3	1112	forkhead box N3
ENSG00000172167	1045.97	0.780242	0.335024	2.32891	0.0198636	0.470188	MTBP	27085	MDM2 binding protein
ENSG00000162105	3867.64	-0.720981	0.309675	-2.32819	0.019902	0.470676	SHANK2	22941	SH3 and multiple ankyrin repeat domains 2
ENSG00000132749	203.292	-0.834	0.358361	-2.32726	0.0199514	0.471315	TESMIN	9633	testis expressed metallothionein like protein
ENSG00000281919	40.0046	1.80678	0.776717	2.32618	0.0200091	0.471315	SLC45A2	51151	solute carrier family 45 member 2
ENSG00000170153	323.866	-1.08397	0.466058	-2.32582	0.020028	0.471315	RNF150	57484	ring finger protein 150
ENSG00000242272	19.548	-1.52831	0.657349	-2.32496	0.0200741	0.471315	NA	NA	NA
ENSG00000282945	424.356	0.583821	0.251127	2.32481	0.0200824	0.471315	CMTR2	55783	cap methyltransferase 2
ENSG00000156603	271.136	-0.768394	0.33054	-2.32466	0.0200899	0.471315	MED19	219541	mediator complex subunit 19
ENSG00000134882	968.054	-0.548587	0.236143	-2.32311	0.0201731	0.471315	UBAC2	337867	UBA domain containing 2
ENSG00000131943	2714.38	0.570335	0.245529	2.32289	0.0201853	0.471315	C19orf12	83636	chromosome 19 open reading frame 12
ENSG00000196642	1853.21	-0.722864	0.311255	-2.32242	0.0202102	0.471315	RABL6	55684	RAB, member RAS oncogene family-like 6
ENSG00000169260	8.44836	1.88888	0.813374	2.32227	0.0202183	0.471315	ZNF311	282890	zinc finger protein 311
ENSG00000278008	3.427	2.02694	0.87306	2.32165	0.020252	NA	NA	NA	NA
ENSG00000277594	298.919	-1.35953	0.58564	-2.32145	0.0202624	0.471315	DDX52	11056	DEAD-box helicase 52
ENSG00000173852	1303.68	-0.956066	0.411943	-2.32087	0.0202938	0.471315	DPY19L1	23333	dpy-19 like 1
ENSG00000184863	3685.58	-0.407368	0.175538	-2.32069	0.0203036	0.471315	RBM33	155435	RNA binding motif protein 33
ENSG00000173848	3936.27	-0.693538	0.298869	-2.32054	0.0203114	0.471315	NET1	10276	neuroepithelial cell transforming 1
ENSG00000010539	222.103	0.724922	0.31243	2.32027	0.0203263	0.471315	ZNF200	7752	zinc finger protein 200
ENSG00000174151	34.8112	-1.13517	0.489332	-2.31984	0.0203495	0.471315	CYB561D1	284613	cytochrome b561 family member D1
ENSG00000234491	26.6607	1.66823	0.719146	2.31973	0.0203554	0.471315	NA	NA	NA
ENSG00000283305	26.6607	1.66823	0.719146	2.31973	0.0203554	0.471315	NA	NA	NA
ENSG00000224245	31.9856	-1.41327	0.609284	-2.31956	0.0203646	0.471315	NA	NA	NA
ENSG00000197935	8.48737	1.88651	0.813499	2.31901	0.0203946	0.471315	ZNF311	282890	zinc finger protein 311
ENSG00000225351	8.48737	1.88651	0.813499	2.31901	0.0203946	0.471315	ZNF311	282890	zinc finger protein 311
ENSG00000235178	8.48737	1.88651	0.813499	2.31901	0.0203946	0.471315	ZNF311	282890	zinc finger protein 311
ENSG00000235589	8.48737	1.88651	0.813499	2.31901	0.0203946	0.471315	ZNF311	282890	zinc finger protein 311
ENSG00000178802	684.356	0.606449	0.261567	2.31852	0.0204209	0.471315	MPI	4351	mannose phosphate isomerase
ENSG00000212659	9.66607	-2.14803	0.926468	-2.31851	0.0204214	0.471315	KRTAP9-6	100507608	keratin associated protein 9-6
ENSG00000263263	9.66607	-2.14803	0.926468	-2.31851	0.0204214	0.471315	KRTAP9-6	100507608	keratin associated protein 9-6
ENSG00000216671	10.2267	2.11006	0.910095	2.31851	0.0204218	0.471315	NA	NA	NA
ENSG00000182463	734.313	0.924463	0.398767	2.3183	0.0204329	0.471315	TSHZ2	128553	teashirt zinc finger homeobox 2
ENSG00000167094	129.603	-1.46875	0.633603	-2.3181	0.0204441	0.471315	TTC16	158248	tetratricopeptide repeat domain 16
ENSG00000276033	3.13196	1.89426	0.817495	2.31716	0.0204951	NA	NA	NA	NA
ENSG00000170581	2735.41	0.539429	0.232857	2.31657	0.0205272	0.472195	STAT2	6773	signal transducer and activator of transcription 2
ENSG00000186326	14.6058	-1.68316	0.726656	-2.31632	0.0205411	0.472195	RGS9BP	388531	regulator of G-protein signaling 9 binding protein
ENSG00000167525	90.6874	-0.933183	0.40294	-2.31594	0.0205618	0.472195	PROCA1	147011	protein interacting with cyclin A1
ENSG00000175793	98.1957	1.01886	0.439957	2.31582	0.0205683	0.472195	SFN	2810	stratifin
ENSG00000157168	557.185	1.22963	0.531074	2.31537	0.0205927	0.472195	NRG1	3084	neuregulin 1
ENSG00000228727	9.1704	1.46986	0.634842	2.31532	0.0205955	0.472195	SAPCD1	401251	suppressor APC domain containing 1
ENSG00000162607	3083.83	-0.723893	0.31276	-2.31453	0.0206384	0.472195	USP1	7398	ubiquitin specific peptidase 1
ENSG00000150455	269.211	-0.780738	0.337324	-2.3145	0.0206403	0.472195	TIRAP	114609	TIR domain containing adaptor protein
ENSG00000177888	1863.45	-0.433592	0.187346	-2.31439	0.0206464	0.472195	ZBTB41	360023	zinc finger and BTB domain containing 41
ENSG00000114391	3132.8	-0.810573	0.35027	-2.31414	0.0206602	0.472195	RPL24	6152	ribosomal protein L24
ENSG00000146122	635.933	-0.788657	0.341001	-2.31277	0.0207355	0.473205	DAAM2	23500	dishevelled associated activator of morphogenesis 2
ENSG00000172320	66.2819	1.90588	0.824267	2.31221	0.0207661	0.473205	OR5A1	219982	olfactory receptor family 5 subfamily A member 1
ENSG00000115602	139.326	1.21913	0.527304	2.312	0.0207777	0.473205	IL1RL1	9173	interleukin 1 receptor like 1
ENSG00000113658	1390.98	-0.668234	0.289063	-2.31173	0.0207928	0.473205	SMAD5	4090	SMAD family member 5
ENSG00000136834	65.0256	1.26977	0.549275	2.31171	0.0207936	0.473205	OR1J1	347168	olfactory receptor family 1 subfamily J member 1
ENSG00000167754	333.317	1.33084	0.575937	2.31073	0.0208476	0.473803	KLK5	25818	kallikrein related peptidase 5
ENSG00000196152	255.421	0.738025	0.31941	2.31059	0.0208555	0.473803	ZNF79	7633	zinc finger protein 79
ENSG00000223752	60.6949	-0.692889	0.29998	-2.30978	0.0209002	0.474124	ATAT1	79969	alpha tubulin acetyltransferase 1
ENSG00000228264	28.3037	1.26952	0.549762	2.30922	0.0209317	0.474124	NA	NA	NA
ENSG00000148795	617.753	1.4621	0.633225	2.30898	0.0209449	0.474124	CYP17A1	1586	cytochrome P450 family 17 subfamily A member 1
ENSG00000182583	211.425	-1.79567	0.777789	-2.30869	0.020961	0.474124	VCX	26609	variable charge, X-linked
ENSG00000245680	2637.21	0.771658	0.334283	2.3084	0.020977	0.474124	ZNF585B	92285	zinc finger protein 585B
ENSG00000146733	312.905	0.796929	0.345295	2.30797	0.0210009	0.474124	PSPH	5723	phosphoserine phosphatase
ENSG00000273706	22.0739	-1.84167	0.79818	-2.30734	0.0210359	0.474124	LHX1	3975	LIM homeobox 1
ENSG00000111728	453.47	-0.708052	0.306881	-2.30725	0.0210407	0.474124	ST8SIA1	6489	ST8 alpha-N-acetyl-neuraminide alpha-2,8-sialyltransferase 1
ENSG00000161180	53.4687	-1.42486	0.617576	-2.30718	0.0210448	0.474124	CCDC116	164592	coiled-coil domain containing 116
ENSG00000102021	42.7571	1.85493	0.804002	2.30712	0.0210484	0.474124	LUZP4	51213	leucine zipper protein 4
ENSG00000186564	14.5766	-1.42608	0.618258	-2.30662	0.0210762	0.474349	FOXD2	2306	forkhead box D2
ENSG00000241352	14.5744	-1.25389	0.543844	-2.30561	0.0211324	0.47521	NA	NA	NA
ENSG00000114374	3.56212	-1.43888	0.624119	-2.30546	0.0211409	NA	USP9Y	8287	ubiquitin specific peptidase 9, Y-linked
ENSG00000230580	3.34729	1.69672	0.736062	2.30514	0.0211588	NA	NA	NA	NA
ENSG00000115687	1389.37	-0.850119	0.368919	-2.30435	0.0212031	0.476248	PASK	23178	PAS domain containing serine/threonine kinase
ENSG00000138686	1078.38	-0.833671	0.361839	-2.30398	0.0212235	0.476248	BBS7	55212	Bardet-Biedl syndrome 7
ENSG00000148602	9.5508	-1.96127	0.851566	-2.30313	0.0212715	0.476248	LRIT1	26103	leucine rich repeat, Ig-like and transmembrane domains 1
ENSG00000188033	425.571	-0.636329	0.276317	-2.3029	0.0212847	0.476248	ZNF490	57474	zinc finger protein 490
ENSG00000145703	1621.6	0.781719	0.339467	2.30279	0.0212909	0.476248	IQGAP2	10788	IQ motif containing GTPase activating protein 2
ENSG00000126746	1501.14	-0.869212	0.377488	-2.30262	0.0213002	0.476248	ZNF384	171017	zinc finger protein 384
ENSG00000103051	2652.16	0.576007	0.25016	2.30255	0.0213042	0.476248	COG4	25839	component of oligomeric golgi complex 4
ENSG00000102890	153.45	0.826842	0.359165	2.30212	0.0213281	0.476301	ELMO3	79767	engulfment and cell motility 3
ENSG00000213088	86.8557	-1.18491	0.514761	-2.30187	0.0213425	0.476301	ACKR1	2532	atypical chemokine receptor 1 (Duffy blood group)
ENSG00000164483	376.221	1.01363	0.44055	2.30083	0.0214011	0.476716	SAMD3	154075	sterile alpha motif domain containing 3
ENSG00000214843	4.47384	1.99259	0.866311	2.30009	0.0214433	0.476716	NA	NA	NA
ENSG00000101871	1362.93	-0.668345	0.290586	-2.29999	0.0214487	0.476716	MID1	4281	midline 1
ENSG00000211955	1448.15	1.4125	0.614171	2.29985	0.0214567	0.476716	NA	NA	NA
ENSG00000181963	44.5952	1.67675	0.729212	2.2994	0.0214822	0.476716	OR52K2	119774	olfactory receptor family 52 subfamily K member 2
ENSG00000177294	124.835	1.42265	0.618742	2.29926	0.0214904	0.476716	FBXO39	162517	F-box protein 39
ENSG00000203952	88.808	-1.34307	0.58423	-2.29887	0.0215126	0.476716	CCDC160	347475	coiled-coil domain containing 160
ENSG00000258565	22.495	1.26106	0.548574	2.2988	0.0215165	0.476716	NA	NA	NA
ENSG00000137992	1514.43	0.715003	0.31116	2.29786	0.0215696	0.476716	DBT	1629	dihydrolipoamide branched chain transacylase E2
ENSG00000170832	3042.87	0.54476	0.237081	2.29778	0.0215741	0.476716	USP32	84669	ubiquitin specific peptidase 32
ENSG00000266971	343.087	-1.81864	0.791514	-2.29768	0.0215802	0.476716	NA	NA	NA
ENSG00000172005	21.1516	-1.43286	0.623751	-2.29717	0.0216091	0.476716	MAL	4118	mal, T-cell differentiation protein
ENSG00000130669	585.362	-0.845071	0.367878	-2.29715	0.0216104	0.476716	PAK4	10298	p21 (RAC1) activated kinase 4
ENSG00000151640	90.6395	-1.19595	0.520631	-2.29711	0.0216126	0.476716	DPYSL4	10570	dihydropyrimidinase like 4
ENSG00000237223	3.93882	1.33388	0.580716	2.29696	0.0216211	NA	SULT1C2P1	151234	sulfotransferase family 1C member 2 pseudogene 1
ENSG00000227722	28.4911	1.5489	0.674458	2.29652	0.0216463	0.477064	NA	NA	NA
ENSG00000241723	31.3189	1.04273	0.454196	2.29578	0.0216883	0.477227	NA	NA	NA
ENSG00000112335	1423.9	-0.731518	0.318639	-2.29576	0.0216897	0.477227	SNX3	8724	sorting nexin 3
ENSG00000213265	122.183	1.53744	0.669861	2.29516	0.0217239	0.477583	TSGA13	114960	testis specific 13
ENSG00000133574	314.663	0.688531	0.300123	2.29416	0.0217812	0.478448	GIMAP4	55303	GTPase, IMAP family member 4
ENSG00000275993	443.162	-1.01679	0.443293	-2.29372	0.0218064	0.478451	LOC102724428	102724428	serine/threonine-protein kinase SIK1
ENSG00000166923	285.516	0.86076	0.37535	2.29322	0.0218355	0.478451	GREM1	26585	gremlin 1, DAN family BMP antagonist
ENSG00000282046	285.516	0.86076	0.37535	2.29322	0.0218355	0.478451	GREM1	26585	gremlin 1, DAN family BMP antagonist
ENSG00000230549	334.189	-1.75456	0.765418	-2.2923	0.0218885	0.47882	USP17L1	401447	ubiquitin specific peptidase 17-like family member 1
ENSG00000188817	32.2417	1.11331	0.485739	2.29199	0.0219062	0.47882	SNTN	132203	sentan, cilia apical structure protein
ENSG00000268089	194.407	1.47485	0.64348	2.29199	0.0219065	0.47882	GABRQ	55879	gamma-aminobutyric acid type A receptor theta subunit
ENSG00000067646	4.00191	1.52015	0.663273	2.29188	0.0219123	NA	ZFY	7544	zinc finger protein, Y-linked
ENSG00000214434	10.2278	-1.95752	0.854616	-2.29053	0.0219907	0.479862	NA	NA	NA
ENSG00000211859	19.7743	1.53298	0.669306	2.2904	0.0219983	0.479862	NA	NA	NA
ENSG00000186207	10.0361	2.01733	0.880886	2.29011	0.0220148	0.479862	LCE5A	254910	late cornified envelope 5A
ENSG00000268234	6.27473	-1.76767	0.77194	-2.28991	0.0220264	0.479862	NA	NA	NA
ENSG00000120899	1673.63	0.657428	0.287295	2.28834	0.0221179	0.481458	PTK2B	2185	protein tyrosine kinase 2 beta
ENSG00000206192	51.7577	1.78106	0.77873	2.28714	0.0221876	0.481632	NA	NA	NA
ENSG00000186001	2815.18	-0.665767	0.291203	-2.28627	0.0222386	0.481632	LRCH3	84859	leucine rich repeats and calponin homology domain containing 3
ENSG00000198346	974.563	-0.70055	0.306454	-2.28598	0.0222552	0.481632	ZNF813	126017	zinc finger protein 813
ENSG00000211801	13.7125	-1.52326	0.666423	-2.28573	0.0222701	0.481632	NA	NA	NA
ENSG00000145879	17.3114	-1.44181	0.630879	-2.28539	0.0222897	0.481632	SPINK7	84651	serine peptidase inhibitor, Kazal type 7 (putative)
ENSG00000089127	906.877	0.831571	0.363911	2.28509	0.0223073	0.481632	OAS1	4938	2'-5'-oligoadenylate synthetase 1
ENSG00000131351	279.797	-0.750813	0.328571	-2.28509	0.0223077	0.481632	HAUS8	93323	HAUS augmin like complex subunit 8
ENSG00000133943	621.743	0.63529	0.278023	2.28502	0.0223115	0.481632	C14orf159	80017	chromosome 14 open reading frame 159
ENSG00000048392	726.594	-0.539664	0.236197	-2.28481	0.0223241	0.481632	RRM2B	50484	ribonucleotide reductase regulatory TP53 inducible subunit M2B
ENSG00000042429	1828.84	-0.516433	0.226031	-2.28479	0.0223254	0.481632	MED17	9440	mediator complex subunit 17
ENSG00000114439	2500.94	0.480488	0.210315	2.28461	0.0223357	0.481632	BBX	56987	BBX, HMG-box containing
ENSG00000105866	948.412	-1.02541	0.448862	-2.28447	0.0223437	0.481632	SP4	6671	Sp4 transcription factor
ENSG00000225568	37.4808	1.05859	0.463447	2.28417	0.0223618	0.481632	NA	NA	NA
ENSG00000223493	48.7246	0.958523	0.419876	2.28287	0.022438	0.481722	SKIV2L	6499	Ski2 like RNA helicase
ENSG00000112541	830.242	-0.976486	0.427907	-2.28201	0.0224889	0.481722	PDE10A	10846	phosphodiesterase 10A
ENSG00000242262	8.33187	1.73078	0.758471	2.28193	0.0224935	0.481722	NA	NA	NA
ENSG00000277406	44.4745	1.24599	0.546097	2.28162	0.0225117	0.481722	NA	NA	NA
ENSG00000154914	356.61	1.01636	0.445457	2.28161	0.0225123	0.481722	USP43	124739	ubiquitin specific peptidase 43
ENSG00000072422	661.057	0.929593	0.407453	2.28147	0.0225204	0.481722	RHOBTB1	9886	Rho related BTB domain containing 1
ENSG00000166535	1476.89	-1.0421	0.456784	-2.28138	0.0225257	0.481722	A2ML1	144568	alpha-2-macroglobulin like 1
ENSG00000181220	699.556	-0.663626	0.29091	-2.2812	0.0225363	0.481722	ZNF746	155061	zinc finger protein 746
ENSG00000111261	226.52	-0.871894	0.38224	-2.28102	0.0225475	0.481722	MANSC1	54682	MANSC domain containing 1
ENSG00000281818	226.52	-0.871894	0.38224	-2.28102	0.0225475	0.481722	MANSC1	54682	MANSC domain containing 1
ENSG00000231675	5.97352	1.75264	0.768821	2.27965	0.0226283	0.483059	NA	NA	NA
ENSG00000198300	1545.5	-1.08198	0.474912	-2.27828	0.0227102	0.484417	PEG3	5178	paternally expressed 3
ENSG00000163820	2569.65	0.705527	0.309778	2.27752	0.0227549	0.484767	FYCO1	79443	FYVE and coiled-coil domain containing 1
ENSG00000185681	11.2368	-1.56978	0.689289	-2.27739	0.0227631	0.484767	MORN5	254956	MORN repeat containing 5
ENSG00000235090	22.0455	1.11623	0.490486	2.27576	0.0228602	0.485788	NA	NA	NA
ENSG00000182899	6887.65	-0.677801	0.29786	-2.27557	0.0228719	0.485788	RPL35A	6165	ribosomal protein L35a
ENSG00000184984	59.3505	1.22768	0.539575	2.27527	0.0228895	0.485788	CHRM5	1133	cholinergic receptor muscarinic 5
ENSG00000184954	9.40807	-1.7485	0.768627	-2.27483	0.022916	0.485788	OR6C70	390327	olfactory receptor family 6 subfamily C member 70
ENSG00000211658	71.4618	1.52796	0.671759	2.27457	0.022932	0.485788	NA	NA	NA
ENSG00000072121	4687.58	0.706609	0.310726	2.27406	0.0229623	0.485788	ZFYVE26	23503	zinc finger FYVE-type containing 26
ENSG00000165092	346.08	0.819078	0.36019	2.27402	0.022965	0.485788	ALDH1A1	216	aldehyde dehydrogenase 1 family member A1
ENSG00000144840	268.969	0.915074	0.402409	2.27399	0.0229666	0.485788	RABL3	285282	RAB, member of RAS oncogene family like 3
ENSG00000162510	84.4559	1.51215	0.665187	2.27327	0.0230102	0.485788	MATN1	4146	matrilin 1, cartilage matrix protein
ENSG00000227460	893.352	0.879869	0.387092	2.27302	0.0230249	0.485788	SYNGAP1	8831	synaptic Ras GTPase activating protein 1
ENSG00000137070	564.984	0.930932	0.409567	2.27296	0.0230283	0.485788	IL11RA	3590	interleukin 11 receptor subunit alpha
ENSG00000261315	101.765	1.06265	0.467622	2.27246	0.0230589	0.485788	NA	NA	NA
ENSG00000101405	14.0865	-1.50129	0.660667	-2.27238	0.0230633	0.485788	OXT	5020	oxytocin/neurophysin I prepropeptide
ENSG00000168297	595.796	0.473499	0.208377	2.27232	0.0230674	0.485788	PXK	54899	PX domain containing serine/threonine kinase like
ENSG00000204480	207.136	1.83571	0.808101	2.27163	0.0231088	0.486274	PRAMEF19	645414	PRAME family member 19
ENSG00000140986	16.8742	-1.48787	0.655155	-2.27102	0.0231459	0.486669	RPL3L	6123	ribosomal protein L3 like
ENSG00000176472	50.5226	1.07981	0.475729	2.26981	0.0232193	0.48781	ZNF575	284346	zinc finger protein 575
ENSG00000121905	23.5367	1.47522	0.65003	2.26947	0.0232399	0.48781	HPCA	3208	hippocalcin
ENSG00000084628	97.0232	1.64377	0.72438	2.26921	0.0232553	0.48781	NKAIN1	79570	Na+/K+ transporting ATPase interacting 1
ENSG00000197437	41.797	1.50461	0.663457	2.26783	0.0233395	0.488995	OR13G1	441933	olfactory receptor family 13 subfamily G member 1
ENSG00000206310	22.3333	-1.66938	0.736445	-2.26681	0.0234017	0.488995	C6orf10	10665	chromosome 6 open reading frame 10
ENSG00000179954	1610.76	0.965572	0.426021	2.26649	0.0234215	0.488995	SSC5D	284297	scavenger receptor cysteine rich family member with 5 domains
ENSG00000154655	790.24	-0.824976	0.364014	-2.26633	0.023431	0.488995	L3MBTL4	91133	l(3)mbt-like 4 (Drosophila)
ENSG00000164393	121.947	-1.42842	0.63032	-2.26618	0.0234405	0.488995	ADGRF2	222611	adhesion G protein-coupled receptor F2
ENSG00000126005	14.2263	1.02473	0.45223	2.26594	0.0234548	0.488995	NA	NA	NA
ENSG00000111785	755.232	0.729702	0.322037	2.26589	0.0234578	0.488995	RIC8B	55188	RIC8 guanine nucleotide exchange factor B
ENSG00000215277	150.869	1.05128	0.464015	2.26562	0.0234744	0.488995	RNF212B	100507650	ring finger protein 212B
ENSG00000241416	11.4534	-1.66927	0.736887	-2.2653	0.0234944	0.488995	NA	NA	NA
ENSG00000138792	600.329	0.989486	0.436858	2.265	0.0235124	0.488995	ENPEP	2028	glutamyl aminopeptidase
ENSG00000204118	3.49553	-1.73465	0.765939	-2.26474	0.0235285	NA	NAP1L6	645996	nucleosome assembly protein 1 like 6
ENSG00000080031	237.671	-1.22329	0.540278	-2.26419	0.0235627	0.488995	PTPRH	5794	protein tyrosine phosphatase, receptor type H
ENSG00000185888	19.1255	1.58584	0.700467	2.26398	0.0235756	0.488995	PRSS38	339501	protease, serine 38
ENSG00000278196	1790.93	1.32593	0.585729	2.26372	0.0235912	0.488995	MIR650	723778	microRNA 650
ENSG00000128059	590.68	-0.673064	0.297335	-2.26365	0.0235956	0.488995	PPAT	5471	phosphoribosyl pyrophosphate amidotransferase
ENSG00000230216	4.79392	-1.80775	0.798601	-2.26364	0.0235963	0.488995	NA	NA	NA
ENSG00000250426	1.75002	-1.67929	0.741886	-2.26354	0.0236026	NA	FTLP10	100130017	ferritin light chain pseudogene 10
ENSG00000259228	112.752	1.09143	0.482368	2.26265	0.0236572	0.488995	NA	NA	NA
ENSG00000142611	62.7508	-1.12099	0.495527	-2.26222	0.0236841	0.488995	PRDM16	63976	PR/SET domain 16
ENSG00000214821	14.3053	-1.71128	0.756583	-2.26186	0.0237062	0.488995	NA	NA	NA
ENSG00000099194	3147.5	0.954588	0.422119	2.26142	0.0237334	0.488995	SCD	6319	stearoyl-CoA desaturase
ENSG00000147082	318.936	-1.18581	0.524385	-2.26134	0.0237381	0.488995	CCNB3	85417	cyclin B3
ENSG00000270505	51.7308	1.29878	0.574403	2.26109	0.0237539	0.488995	NA	NA	NA
ENSG00000281179	51.7308	1.29878	0.574403	2.26109	0.0237539	0.488995	NA	NA	NA
ENSG00000087095	874.985	-0.642371	0.284252	-2.25986	0.0238298	0.488995	NLK	51701	nemo like kinase
ENSG00000139200	22.2699	-1.38898	0.614758	-2.25939	0.0238592	0.488995	PIANP	196500	PILR alpha associated neural protein
ENSG00000254454	108.601	1.42662	0.631436	2.25933	0.0238627	0.488995	NA	NA	NA
ENSG00000089163	43.5747	1.12869	0.499597	2.2592	0.0238709	0.488995	SIRT4	23409	sirtuin 4
ENSG00000163630	42.3382	-1.32463	0.586382	-2.25899	0.0238838	0.488995	SYNPR	132204	synaptoporin
ENSG00000242571	19.3065	-1.5373	0.680544	-2.25893	0.0238875	0.488995	NA	NA	NA
ENSG00000273814	741.18	-1.12662	0.498751	-2.25889	0.0238902	0.488995	OCLN	100506658	occludin
ENSG00000138768	5166.16	-0.508463	0.225103	-2.2588	0.0238958	0.488995	USO1	8615	USO1 vesicle transport factor
ENSG00000249283	19.0017	1.52903	0.677026	2.25845	0.0239174	0.488995	NA	NA	NA
ENSG00000235013	20.8646	1.63686	0.724796	2.25838	0.0239222	0.488995	NA	NA	NA
ENSG00000227855	222.806	1.1104	0.491681	2.25837	0.0239225	0.488995	DPY19L2P3	442524	DPY19L2 pseudogene 3
ENSG00000131844	2688.41	0.810365	0.358868	2.25812	0.0239383	0.488995	MCCC2	64087	methylcrotonoyl-CoA carboxylase 2
ENSG00000259601	5.93047	1.97743	0.87602	2.25728	0.0239903	0.489679	NA	NA	NA
ENSG00000175471	596.184	-0.769801	0.341164	-2.25639	0.024046	0.490033	MCTP1	79772	multiple C2 and transmembrane domain containing 1
ENSG00000164488	32.0149	-1.50525	0.667124	-2.25633	0.0240498	0.490033	DACT2	168002	dishevelled binding antagonist of beta catenin 2
ENSG00000079557	36.9679	1.68215	0.745593	2.25612	0.0240631	0.490033	AFM	173	afamin
ENSG00000165060	433.368	-0.877387	0.388955	-2.25575	0.0240861	0.490126	FXN	2395	frataxin
ENSG00000173674	576.902	-0.603771	0.267821	-2.25439	0.0241718	0.491206	EIF1AX	1964	eukaryotic translation initiation factor 1A, X-linked
ENSG00000240882	8.07871	-1.5437	0.684793	-2.25425	0.0241803	0.491206	NA	NA	NA
ENSG00000128408	222.917	-1.14818	0.509469	-2.25369	0.0242156	0.491206	RIBC2	26150	RIB43A domain with coiled-coils 2
ENSG00000173846	398.287	0.63237	0.280669	2.25308	0.0242539	0.491206	PLK3	1263	polo like kinase 3
ENSG00000139354	1397.59	0.761992	0.338223	2.25293	0.0242638	0.491206	GAS2L3	283431	growth arrest specific 2 like 3
ENSG00000145506	49.2482	1.02858	0.456568	2.25285	0.0242687	0.491206	NKD2	85409	naked cuticle homolog 2
ENSG00000276920	49.2482	1.02858	0.456568	2.25285	0.0242687	0.491206	NKD2	85409	naked cuticle homolog 2
ENSG00000108309	64.0196	-1.25185	0.555799	-2.25235	0.0243004	0.491346	RUNDC3A	10900	RUN domain containing 3A
ENSG00000128655	403.815	1.18538	0.526343	2.2521	0.0243158	0.491346	PDE11A	50940	phosphodiesterase 11A
ENSG00000163492	564.172	0.807905	0.3589	2.25106	0.0243817	0.491346	CCDC141	285025	coiled-coil domain containing 141
ENSG00000164037	652.12	1.33595	0.593559	2.25074	0.0244019	0.491346	SLC9B1	150159	solute carrier family 9 member B1
ENSG00000273611	127.715	-0.629394	0.279639	-2.25073	0.0244024	0.491346	ZNHIT3	9326	zinc finger HIT-type containing 3
ENSG00000278574	127.715	-0.629394	0.279639	-2.25073	0.0244024	0.491346	ZNHIT3	9326	zinc finger HIT-type containing 3
ENSG00000235699	38.7534	2.10113	0.933548	2.25069	0.0244053	0.491346	CXorf51B	100133053	chromosome X open reading frame 51B
ENSG00000131203	660.617	-0.961195	0.427187	-2.25006	0.0244454	0.491781	IDO1	3620	indoleamine 2,3-dioxygenase 1
ENSG00000226131	5.98975	-1.99764	0.888126	-2.24927	0.0244953	0.492412	NA	NA	NA
ENSG00000074410	530.164	1.1892	0.528849	2.24866	0.0245338	0.492734	CA12	771	carbonic anhydrase 12
ENSG00000111224	378.59	-0.806082	0.358508	-2.24843	0.0245485	0.492734	PARP11	57097	poly(ADP-ribose) polymerase family member 11
ENSG00000249691	2.93861	-1.41463	0.629196	-2.24831	0.0245565	NA	NA	NA	NA
ENSG00000137871	1724.54	-0.569402	0.253287	-2.24805	0.0245731	0.492855	ZNF280D	54816	zinc finger protein 280D
ENSG00000236312	8.85492	-1.45743	0.6487	-2.2467	0.0246595	0.493595	NA	NA	NA
ENSG00000178860	83.5875	1.33407	0.59381	2.24662	0.024664	0.493595	MSC	9242	musculin
ENSG00000093144	1078.72	0.608613	0.270904	2.2466	0.0246658	0.493595	ECHDC1	55862	ethylmalonyl-CoA decarboxylase 1
ENSG00000123453	86.4412	-0.933974	0.415788	-2.24628	0.0246863	0.493632	SARDH	1757	sarcosine dehydrogenase
ENSG00000158874	58.3065	-1.13463	0.505306	-2.24544	0.0247401	0.493886	APOA2	336	apolipoprotein A2
ENSG00000132356	1393.89	0.579919	0.258276	2.24535	0.024746	0.493886	PRKAA1	5562	protein kinase AMP-activated catalytic subunit alpha 1
ENSG00000137166	1577.1	-0.718433	0.320044	-2.2448	0.0247813	0.493886	FOXP4	116113	forkhead box P4
ENSG00000156599	1591.08	-0.694107	0.309212	-2.24476	0.0247836	0.493886	ZDHHC5	25921	zinc finger DHHC-type containing 5
ENSG00000010278	1677.42	-0.694543	0.309435	-2.24455	0.0247968	0.493886	CD9	928	CD9 molecule
ENSG00000244405	566.662	-0.979235	0.436375	-2.24402	0.0248308	0.493886	ETV5	2119	ETS variant 5
ENSG00000163114	49.3923	1.61414	0.719337	2.24392	0.0248374	0.493886	PDHA2	5161	pyruvate dehydrogenase (lipoamide) alpha 2
ENSG00000265273	30.3358	1.63938	0.730638	2.24376	0.0248479	0.493886	NA	NA	NA
ENSG00000228623	114.042	-0.834312	0.371906	-2.24334	0.024875	0.494055	ZNF883	169834	zinc finger protein 883
ENSG00000171806	99.0566	0.760387	0.339033	2.24281	0.0249091	0.494133	METTL18	92342	methyltransferase like 18
ENSG00000142444	28.6552	-0.678352	0.302471	-2.2427	0.0249161	0.494133	C19orf52	90580	chromosome 19 open reading frame 52
ENSG00000219559	1.94989	2.00131	0.892429	2.24254	0.0249263	NA	NA	NA	NA
ENSG00000165181	1238.86	0.612588	0.273345	2.24108	0.0250211	0.495844	C9orf84	158401	chromosome 9 open reading frame 84
ENSG00000229014	1.6188	2.02342	0.903174	2.24034	0.0250686	NA	NA	NA	NA
ENSG00000166165	127.331	1.12211	0.500965	2.2399	0.0250975	0.496286	CKB	1152	creatine kinase B
ENSG00000170860	957.534	-0.515474	0.230147	-2.23976	0.0251067	0.496286	LSM3	27258	LSM3 homolog, U6 small nuclear RNA and mRNA degradation associated
ENSG00000139193	283.404	-0.781038	0.348745	-2.23957	0.025119	0.496286	CD27	939	CD27 molecule
ENSG00000214525	53.3828	-1.14125	0.509592	-2.23953	0.0251215	0.496286	NA	NA	NA
ENSG00000129214	82.9492	1.12175	0.500937	2.23929	0.0251369	0.496286	SHBG	6462	sex hormone binding globulin
ENSG00000111269	747.443	1.0186	0.454987	2.23875	0.0251721	0.496611	CREBL2	1389	cAMP responsive element binding protein like 2
ENSG00000197191	14.5849	1.39031	0.621209	2.23807	0.0252164	0.497114	CYSRT1	375791	cysteine rich tail 1
ENSG00000105219	4.72598	-1.55237	0.69408	-2.23659	0.0253129	0.497262	CNTD2	79935	cyclin N-terminal domain containing 2
ENSG00000242405	12.9292	-1.13691	0.508343	-2.23651	0.0253185	0.497262	NA	NA	NA
ENSG00000280475	12.9292	-1.13691	0.508343	-2.23651	0.0253185	0.497262	NA	NA	NA
ENSG00000070785	826.984	0.4695	0.209927	2.23649	0.0253195	0.497262	EIF2B3	8891	eukaryotic translation initiation factor 2B subunit gamma
ENSG00000101425	120.797	-1.10787	0.495405	-2.23629	0.0253325	0.497262	BPI	671	bactericidal/permeability-increasing protein
ENSG00000134109	1225.2	0.564799	0.252567	2.23624	0.0253363	0.497262	EDEM1	9695	ER degradation enhancing alpha-mannosidase like protein 1
ENSG00000112874	180.049	1.02703	0.459471	2.23525	0.0254006	0.498157	NUDT12	83594	nudix hydrolase 12
ENSG00000171984	21.8227	1.00567	0.450009	2.23477	0.0254323	0.498409	C20orf196	149840	chromosome 20 open reading frame 196
ENSG00000217801	183.527	0.702188	0.314305	2.2341	0.0254767	0.498675	LOC100288175	100288175	uncharacterized LOC100288175
ENSG00000249541	58.7546	1.62096	0.725706	2.23363	0.0255077	0.498675	NA	NA	NA
ENSG00000120254	2126.25	0.593307	0.265634	2.23355	0.0255128	0.498675	MTHFD1L	25902	methylenetetrahydrofolate dehydrogenase (NADP+ dependent) 1-like
ENSG00000226498	38.0908	1.33457	0.597546	2.23341	0.0255219	0.498675	NA	NA	NA
ENSG00000180549	64.6822	-1.45757	0.652702	-2.23314	0.0255398	0.498675	FUT7	2529	fucosyltransferase 7
ENSG00000223533	12.2157	1.06523	0.477169	2.2324	0.0255885	0.49889	CCHCR1	54535	coiled-coil alpha-helical rod protein 1
ENSG00000224180	12.2157	1.06523	0.477169	2.2324	0.0255885	0.49889	CCHCR1	54535	coiled-coil alpha-helical rod protein 1
ENSG00000230246	1738.12	-1.22858	0.5505	-2.23176	0.0256307	0.499098	NA	NA	NA
ENSG00000267508	483.309	-0.946508	0.424153	-2.23153	0.0256463	0.499098	ZNF285	26974	zinc finger protein 285
ENSG00000170085	1197.17	-0.678669	0.30419	-2.23107	0.0256764	0.499098	SIMC1	375484	SUMO interacting motifs containing 1
ENSG00000108255	110.016	-1.12328	0.503602	-2.2305	0.0257144	0.499098	CRYBA1	1411	crystallin beta A1
ENSG00000204338	142.843	1.81421	0.813423	2.23034	0.025725	0.499098	CYP21A1P	1590	cytochrome P450 family 21 subfamily A member 1, pseudogene
ENSG00000229473	10.5207	1.12556	0.504669	2.23029	0.0257283	0.499098	NA	NA	NA
ENSG00000116717	168.385	1.04039	0.46649	2.23025	0.0257308	0.499098	GADD45A	1647	growth arrest and DNA damage inducible alpha
ENSG00000128815	2234.72	-0.820887	0.368165	-2.22967	0.0257694	0.499483	NA	NA	NA
ENSG00000275214	467.537	1.07204	0.48094	2.22906	0.0258102	0.499864	IFI27	3429	interferon alpha inducible protein 27
ENSG00000109851	19.6386	1.90855	0.856368	2.22866	0.0258365	0.499864	DBX1	120237	developing brain homeobox 1
ENSG00000114346	3760.78	-0.638858	0.286673	-2.22852	0.0258456	0.499864	ECT2	1894	epithelial cell transforming 2
ENSG00000260290	37.4295	-1.45397	0.652903	-2.22693	0.0259517	0.501223	NA	NA	NA
ENSG00000128928	1084.13	0.765167	0.343618	2.22679	0.0259611	0.501223	IVD	3712	isovaleryl-CoA dehydrogenase
ENSG00000234785	21.7261	-1.29928	0.58352	-2.22662	0.0259726	0.501223	NA	NA	NA
ENSG00000214259	1.32321	-2.01931	0.90708	-2.22617	0.0260028	NA	NA	NA	NA
ENSG00000263781	2.99116	-1.94047	0.871758	-2.22593	0.0260191	NA	NA	NA	NA
ENSG00000136273	398.334	0.745124	0.334749	2.22592	0.0260196	0.501767	HUS1	3364	HUS1 checkpoint clamp component
ENSG00000133111	197.141	0.970029	0.436274	2.22344	0.0261863	0.504613	RFXAP	5994	regulatory factor X associated protein
ENSG00000107404	348.839	-0.708131	0.318565	-2.22287	0.0262244	0.504734	DVL1	1855	dishevelled segment polarity protein 1
ENSG00000234941	14.4576	-2.04724	0.921025	-2.22278	0.0262306	0.504734	NA	NA	NA
ENSG00000171793	1570.35	-0.568795	0.255926	-2.2225	0.0262496	0.504735	CTPS1	1503	CTP synthase 1
ENSG00000203690	228.597	1.66751	0.750477	2.22193	0.026288	0.505106	TCP10	6953	t-complex 10
ENSG00000174446	236.077	-0.93464	0.420706	-2.2216	0.0263105	0.505173	SNAPC5	10302	small nuclear RNA activating complex polypeptide 5
ENSG00000282271	7.14888	2.01419	0.907199	2.22023	0.0264032	0.505484	NA	NA	NA
ENSG00000282206	9.54838	-1.46464	0.65969	-2.22019	0.0264055	0.505484	NA	NA	NA
ENSG00000204248	218.841	-1.63347	0.735826	-2.21991	0.0264246	0.505484	COL11A2	1302	collagen type XI alpha 2 chain
ENSG00000230930	218.841	-1.63347	0.735826	-2.21991	0.0264246	0.505484	COL11A2	1302	collagen type XI alpha 2 chain
ENSG00000134326	311.21	0.999814	0.450394	2.21986	0.0264281	0.505484	CMPK2	129607	cytidine/uridine monophosphate kinase 2
ENSG00000228674	8.71593	1.78775	0.805413	2.21967	0.026441	0.505484	NA	NA	NA
ENSG00000101773	5652.75	-0.613273	0.276479	-2.21816	0.0265441	0.506625	RBBP8	5932	RB binding protein 8, endonuclease
ENSG00000270188	7.88319	-0.755607	0.340689	-2.21788	0.0265632	0.506625	NA	NA	NA
ENSG00000010310	248.705	-1.09102	0.49199	-2.21756	0.0265846	0.506625	GIPR	2696	gastric inhibitory polypeptide receptor
ENSG00000197385	813.473	0.854876	0.385522	2.21745	0.0265922	0.506625	ZNF860	344787	zinc finger protein 860
ENSG00000100097	501.692	0.910912	0.410819	2.21731	0.0266021	0.506625	LGALS1	3956	galectin 1
ENSG00000171928	490.063	-0.752033	0.339194	-2.21712	0.0266152	0.506625	TVP23B	51030	trans-golgi network vesicle protein 23 homolog B (S. cerevisiae)
ENSG00000213793	987.673	-0.573536	0.258858	-2.21564	0.0267162	0.506879	NA	NA	NA
ENSG00000206509	145.47	0.956265	0.431612	2.21557	0.0267213	0.506879	HLA-F	3134	major histocompatibility complex, class I, F
ENSG00000237508	145.47	0.956265	0.431612	2.21557	0.0267213	0.506879	HLA-F	3134	major histocompatibility complex, class I, F
ENSG00000185885	587.52	1.16245	0.524674	2.21556	0.0267213	0.506879	IFITM1	8519	interferon induced transmembrane protein 1
ENSG00000075240	638.734	0.668155	0.301579	2.21552	0.0267241	0.506879	GRAMD4	23151	GRAM domain containing 4
ENSG00000214975	93.5383	1.19244	0.538544	2.21418	0.0268161	0.508097	NA	NA	NA
ENSG00000240021	63.9003	1.34176	0.606089	2.21381	0.0268421	0.508097	TEX35	84066	testis expressed 35
ENSG00000232434	270.075	0.897762	0.405538	2.21375	0.0268457	0.508097	C9orf172	389813	chromosome 9 open reading frame 172
ENSG00000229849	2.23966	-1.7856	0.806726	-2.21339	0.0268709	NA	NA	NA	NA
ENSG00000206228	60.7823	1.47805	0.66781	2.21328	0.0268785	0.508354	NA	NA	NA
ENSG00000157823	415.948	-0.610616	0.275949	-2.21278	0.0269126	0.508599	AP3S2	10239	adaptor related protein complex 3 sigma 2 subunit
ENSG00000079308	1789.09	0.474588	0.2145	2.21253	0.0269298	0.508599	TNS1	7145	tensin 1
ENSG00000118197	823.803	0.660866	0.298752	2.21209	0.0269604	0.508814	DDX59	83479	DEAD-box helicase 59
ENSG00000258118	4.4077	-1.92404	0.870174	-2.21109	0.0270294	NA	NA	NA	NA
ENSG00000108733	287.682	0.711577	0.321834	2.21101	0.0270354	0.509825	PEX12	5193	peroxisomal biogenesis factor 12
ENSG00000152076	80.8402	-1.22976	0.556265	-2.21074	0.027054	0.509825	CCDC74B	91409	coiled-coil domain containing 74B
ENSG00000230170	82.9943	1.67818	0.759306	2.21015	0.0270946	0.509825	NA	NA	NA
ENSG00000204363	7.55174	-2.05497	0.929872	-2.20995	0.0271088	0.509825	SPANXN5	494197	SPANX family member N5
ENSG00000258011	24.1354	1.93927	0.877526	2.20993	0.02711	0.509825	NA	NA	NA
ENSG00000276298	11.0064	1.38314	0.626198	2.20879	0.027189	0.509996	NA	NA	NA
ENSG00000249092	69.9843	1.40302	0.635311	2.20839	0.027217	0.509996	NA	NA	NA
ENSG00000198723	48.3511	-1.30103	0.589286	-2.20781	0.0272577	0.509996	C19orf45	374877	chromosome 19 open reading frame 45
ENSG00000021461	189.724	1.24516	0.564033	2.20761	0.0272717	0.509996	CYP3A43	64816	cytochrome P450 family 3 subfamily A member 43
ENSG00000205445	81.5636	1.79183	0.811688	2.20754	0.0272765	0.509996	KRTAP10-2	386679	keratin associated protein 10-2
ENSG00000184384	2025.4	-0.478185	0.216638	-2.2073	0.0272933	0.509996	MAML2	84441	mastermind like transcriptional coactivator 2
ENSG00000102962	35.6662	-0.959641	0.434762	-2.20728	0.0272945	0.509996	CCL22	6367	C-C motif chemokine ligand 22
ENSG00000078098	1855.7	0.705531	0.319684	2.20696	0.0273167	0.509996	FAP	2191	fibroblast activation protein alpha
ENSG00000224003	187.391	1.03411	0.468627	2.20667	0.0273369	0.509996	NA	NA	NA
ENSG00000244005	352.157	0.612062	0.277402	2.20641	0.0273556	0.509996	NFS1	9054	NFS1, cysteine desulfurase
ENSG00000088727	185.487	0.803847	0.364333	2.20635	0.0273592	0.509996	KIF9	64147	kinesin family member 9
ENSG00000152779	66.3062	1.2453	0.564449	2.20623	0.027368	0.509996	SLC16A12	387700	solute carrier family 16 member 12
ENSG00000113790	182.984	-0.752117	0.340908	-2.20622	0.0273689	0.509996	EHHADH	1962	enoyl-CoA hydratase and 3-hydroxyacyl CoA dehydrogenase
ENSG00000160606	159.375	-0.820968	0.372182	-2.20582	0.0273963	0.510038	TLCD1	116238	TLC domain containing 1
ENSG00000126787	1428.87	-0.712592	0.323078	-2.20563	0.0274096	0.510038	DLGAP5	9787	DLG associated protein 5
ENSG00000175595	1081.5	-0.727576	0.329953	-2.20509	0.0274479	0.510375	ERCC4	2072	ERCC excision repair 4, endonuclease catalytic subunit
ENSG00000122257	4829.23	-0.399889	0.18137	-2.20483	0.0274662	0.510375	RBBP6	5930	RB binding protein 6, ubiquitin ligase
ENSG00000224683	2.23272	1.76172	0.799169	2.20444	0.0274932	NA	NA	NA	NA
ENSG00000236250	23.7783	0.953702	0.432656	2.2043	0.0275034	0.510708	STK19	8859	serine/threonine kinase 19
ENSG00000233514	8.59245	-1.46599	0.66526	-2.20364	0.02755	0.511163	NA	NA	NA
ENSG00000150750	5.21894	-1.65465	0.751023	-2.20319	0.0275813	0.511163	C11orf53	341032	chromosome 11 open reading frame 53
ENSG00000149295	116.318	1.16958	0.530874	2.20313	0.0275856	0.511163	DRD2	1813	dopamine receptor D2
ENSG00000175899	14121.1	-0.706941	0.32112	-2.20149	0.0277016	0.512025	A2M	2	alpha-2-macroglobulin
ENSG00000203857	51.8572	1.45549	0.661172	2.20139	0.0277087	0.512025	HSD3B1	3283	hydroxy-delta-5-steroid dehydrogenase, 3 beta- and steroid delta-isomerase 1
ENSG00000106524	256.446	-0.728363	0.330874	-2.20133	0.0277128	0.512025	ANKMY2	57037	ankyrin repeat and MYND domain containing 2
ENSG00000144771	43.5282	1.31882	0.599163	2.2011	0.0277288	0.512025	LRTM1	57408	leucine rich repeats and transmembrane domains 1
ENSG00000128510	347.255	0.981492	0.44592	2.20105	0.0277325	0.512025	CPA4	51200	carboxypeptidase A4
ENSG00000183313	19.5446	-1.65183	0.75064	-2.20056	0.027767	0.512025	OR52L1	338751	olfactory receptor family 52 subfamily L member 1
ENSG00000236884	293.356	1.72883	0.785633	2.20056	0.0277672	0.512025	HLA-DRB1	3123	major histocompatibility complex, class II, DR beta 1
ENSG00000058729	512.502	0.664875	0.302444	2.19835	0.0279245	0.514509	RIOK2	55781	RIO kinase 2
ENSG00000130338	2372.16	-0.666642	0.303278	-2.19812	0.0279407	0.514509	TULP4	56995	tubby like protein 4
ENSG00000197901	113.315	1.56506	0.712235	2.1974	0.027992	0.51504	SLC22A6	9356	solute carrier family 22 member 6
ENSG00000160179	691.83	0.901029	0.410114	2.19702	0.028019	0.51504	ABCG1	9619	ATP binding cassette subfamily G member 1
ENSG00000174225	122.478	-0.914496	0.416267	-2.1969	0.0280278	0.51504	ARL13A	392509	ADP ribosylation factor like GTPase 13A
ENSG00000112983	1935.62	0.73418	0.334294	2.19621	0.0280767	0.515368	BRD8	10902	bromodomain containing 8
ENSG00000230497	5.84741	1.42191	0.647467	2.1961	0.0280845	0.515368	NA	NA	NA
ENSG00000237330	5.71596	1.10436	0.503113	2.19505	0.0281598	0.516205	RNF223	401934	ring finger protein 223
ENSG00000119946	127.685	-1.26724	0.577348	-2.19492	0.028169	0.516205	CNNM1	26507	cyclin and CBS domain divalent metal cation transport mediator 1
ENSG00000181092	81.0194	0.879353	0.400691	2.19459	0.0281931	0.516289	ADIPOQ	9370	adiponectin, C1Q and collagen domain containing
ENSG00000165501	316.745	0.807792	0.368201	2.19389	0.0282436	0.516372	LRR1	122769	leucine rich repeat protein 1
ENSG00000010626	231.699	-0.884709	0.403277	-2.1938	0.0282499	0.516372	LRRC23	10233	leucine rich repeat containing 23
ENSG00000226318	6.26467	0.965167	0.439969	2.19371	0.028256	0.516372	NA	NA	NA
ENSG00000105641	324.828	1.36655	0.623097	2.19315	0.0282965	0.51668	SLC5A5	6528	solute carrier family 5 member 5
ENSG00000143353	410.143	-0.556854	0.25393	-2.19294	0.0283118	0.51668	LYPLAL1	127018	lysophospholipase like 1
ENSG00000066777	6697.04	-0.386749	0.176385	-2.19265	0.0283327	0.516706	ARFGEF1	10565	ADP ribosylation factor guanine nucleotide exchange factor 1
ENSG00000251402	398.436	-1.41611	0.646243	-2.19129	0.0284305	0.517551	NA	NA	NA
ENSG00000113272	218.161	0.87221	0.39806	2.19115	0.0284408	0.517551	THG1L	54974	tRNA-histidine guanylyltransferase 1 like
ENSG00000144339	195.239	1.7043	0.777917	2.19085	0.0284629	0.517551	TMEFF2	23671	transmembrane protein with EGF like and two follistatin like domains 2
ENSG00000198610	106.544	1.26572	0.577738	2.19083	0.0284644	0.517551	AKR1C4	1109	aldo-keto reductase family 1 member C4
ENSG00000139970	224.854	0.92364	0.421714	2.19021	0.0285093	0.517551	RTN1	6252	reticulon 1
ENSG00000183246	262.793	-1.4235	0.649945	-2.19019	0.0285107	0.517551	RIMBP3C	150221	RIMS binding protein 3C
ENSG00000180304	281.013	0.798624	0.36472	2.18969	0.0285468	0.517551	OAZ2	4947	ornithine decarboxylase antizyme 2
ENSG00000196209	91.4222	-1.06363	0.485815	-2.18936	0.0285703	0.517551	SIRPB2	284759	signal regulatory protein beta 2
ENSG00000276194	43.8926	-1.50385	0.686911	-2.1893	0.0285752	0.517551	HNF1B	6928	HNF1 homeobox B
ENSG00000114251	106.004	0.944767	0.431554	2.18922	0.0285809	0.517551	WNT5A	7474	Wnt family member 5A
ENSG00000160051	362.516	0.90927	0.415421	2.18879	0.0286119	0.517551	IQCC	55721	IQ motif containing C
ENSG00000198075	59.9199	-1.01084	0.461921	-2.18833	0.0286454	0.517551	SULT1C4	27233	sulfotransferase family 1C member 4
ENSG00000120833	77.037	0.879799	0.402076	2.18814	0.0286594	0.517551	SOCS2	8835	suppressor of cytokine signaling 2
ENSG00000135451	509.338	0.741802	0.339026	2.18804	0.0286667	0.517551	TROAP	10024	trophinin associated protein
ENSG00000124785	109.517	0.98765	0.451399	2.18797	0.0286716	0.517551	NRN1	51299	neuritin 1
ENSG00000277134	77.2249	1.0387	0.474804	2.18765	0.0286953	0.517628	LILRB1	10859	leukocyte immunoglobulin like receptor B1
ENSG00000196371	138.439	-0.974837	0.445785	-2.18679	0.028758	0.517685	FUT4	2526	fucosyltransferase 4
ENSG00000130584	69.4023	-0.879844	0.402346	-2.18678	0.0287583	0.517685	ZBTB46	140685	zinc finger and BTB domain containing 46
ENSG00000134108	988.084	0.677847	0.309999	2.18661	0.028771	0.517685	ARL8B	55207	ADP ribosylation factor like GTPase 8B
ENSG00000183153	9.4589	-1.37276	0.627823	-2.18653	0.0287766	0.517685	GJD3	125111	gap junction protein delta 3
ENSG00000274209	147.858	-1.29657	0.593095	-2.18611	0.0288077	0.517894	ANTXRL	195977	anthrax toxin receptor-like
ENSG00000205929	32.7886	-1.1585	0.530195	-2.18504	0.028886	0.518358	C21orf62	56245	chromosome 21 open reading frame 62
ENSG00000262938	32.7886	-1.1585	0.530195	-2.18504	0.028886	0.518358	C21orf62	56245	chromosome 21 open reading frame 62
ENSG00000134709	1392.25	-0.783529	0.358602	-2.18496	0.0288921	0.518358	HOOK1	51361	hook microtubule tethering protein 1
ENSG00000127990	1285.45	-0.551268	0.252405	-2.18406	0.0289577	0.519037	SGCE	8910	sarcoglycan epsilon
ENSG00000167815	430.816	-0.784377	0.35918	-2.1838	0.0289772	0.519037	PRDX2	7001	peroxiredoxin 2
ENSG00000139180	1622.95	-0.612287	0.280397	-2.18364	0.0289886	0.519037	NDUFA9	4704	NADH:ubiquinone oxidoreductase subunit A9
ENSG00000124102	32.5716	1.54384	0.707415	2.18237	0.0290825	0.51926	PI3	5266	peptidase inhibitor 3
ENSG00000113721	1020.71	0.623316	0.285631	2.18225	0.0290913	0.51926	PDGFRB	5159	platelet derived growth factor receptor beta
ENSG00000183569	727.315	1.0066	0.461272	2.18223	0.0290928	0.51926	SERHL2	253190	serine hydrolase-like 2
ENSG00000175768	703.117	-0.879209	0.402999	-2.18167	0.0291341	0.51926	TOMM5	401505	translocase of outer mitochondrial membrane 5
ENSG00000228570	1129.06	-1.33134	0.61024	-2.18166	0.0291348	0.51926	NA	NA	NA
ENSG00000083290	806.048	-0.68091	0.312144	-2.1814	0.0291539	0.51926	ULK2	9706	unc-51 like autophagy activating kinase 2
ENSG00000116747	2336.66	-0.383791	0.175939	-2.18139	0.0291546	0.51926	TROVE2	6738	TROVE domain family member 2
ENSG00000111321	1578.05	-0.818275	0.37518	-2.18102	0.0291818	0.51926	LTBR	4055	lymphotoxin beta receptor
ENSG00000039560	3319.98	0.678521	0.311105	2.181	0.0291833	0.51926	RAI14	26064	retinoic acid induced 14
ENSG00000011083	47.8244	1.46481	0.671742	2.18061	0.0292123	0.51926	SLC6A7	6534	solute carrier family 6 member 7
ENSG00000155307	493.749	0.836646	0.383685	2.18056	0.0292163	0.51926	SAMSN1	64092	SAM domain, SH3 domain and nuclear localization signals 1
ENSG00000250461	545.047	1.12086	0.514148	2.18003	0.0292555	0.519341	NA	NA	NA
ENSG00000064666	617.685	0.694883	0.318759	2.17997	0.02926	0.519341	CNN2	1265	calponin 2
ENSG00000135925	78.3167	-1.09157	0.501084	-2.17842	0.0293748	0.519434	WNT10A	80326	Wnt family member 10A
ENSG00000089775	492.486	-0.728581	0.334499	-2.17813	0.0293966	0.519434	ZBTB25	7597	zinc finger and BTB domain containing 25
ENSG00000205581	9820.06	-0.604112	0.27736	-2.17808	0.0293999	0.519434	HMGN1	3150	high mobility group nucleosome binding domain 1
ENSG00000125618	523.573	0.878398	0.403312	2.17796	0.0294087	0.519434	PAX8	7849	paired box 8
ENSG00000233260	67.9244	1.74084	0.799368	2.17777	0.0294232	0.519434	NA	NA	NA
ENSG00000102471	356.905	-0.819033	0.376097	-2.17772	0.029427	0.519434	NDFIP2	54602	Nedd4 family interacting protein 2
ENSG00000156239	123.377	-0.81296	0.373313	-2.17769	0.029429	0.519434	N6AMT1	29104	N-6 adenine-specific DNA methyltransferase 1 (putative)
ENSG00000185920	2403.39	-0.826654	0.379621	-2.17758	0.0294374	0.519434	PTCH1	5727	patched 1
ENSG00000166928	494.943	1.07704	0.494695	2.17719	0.0294666	0.519434	MS4A14	84689	membrane spanning 4-domains A14
ENSG00000233416	9.42195	1.38241	0.6351	2.17668	0.0295044	0.519434	NA	NA	NA
ENSG00000005381	242.092	1.42489	0.654654	2.17655	0.029514	0.519434	MPO	4353	myeloperoxidase
ENSG00000259066	41.0301	1.0393	0.47768	2.17572	0.0295765	0.519434	NA	NA	NA
ENSG00000281847	41.0301	1.0393	0.47768	2.17572	0.0295765	0.519434	NA	NA	NA
ENSG00000184368	445.187	-1.09239	0.502099	-2.17566	0.029581	0.519434	MAP7D2	256714	MAP7 domain containing 2
ENSG00000281356	237.898	1.32824	0.610575	2.17539	0.0296009	0.519434	GOLGA8IP	283796	golgin A8 family member I, pseudogene
ENSG00000104826	169.071	1.44184	0.662919	2.17499	0.0296312	0.519434	LHB	3972	luteinizing hormone beta polypeptide
ENSG00000126882	107.226	-0.925504	0.425563	-2.17477	0.0296471	0.519434	FAM78A	286336	family with sequence similarity 78 member A
ENSG00000174276	9.58479	-1.13559	0.522238	-2.17446	0.0296703	0.519434	ZNHIT2	741	zinc finger HIT-type containing 2
ENSG00000174332	35.3904	-1.3902	0.639399	-2.17422	0.0296883	0.519434	GLIS1	148979	GLIS family zinc finger 1
ENSG00000164181	201.19	-0.877939	0.403801	-2.17419	0.0296909	0.519434	ELOVL7	79993	ELOVL fatty acid elongase 7
ENSG00000214558	571.731	1.24731	0.573702	2.17415	0.0296941	0.519434	NA	NA	NA
ENSG00000104859	1043.69	-0.608578	0.279938	-2.17398	0.0297068	0.519434	CLASRP	11129	CLK4 associating serine/arginine rich protein
ENSG00000223575	23.8941	1.27366	0.585898	2.17386	0.0297155	0.519434	NA	NA	NA
ENSG00000151093	204.968	0.746133	0.34331	2.17335	0.0297538	0.519713	OXSM	54995	3-oxoacyl-ACP synthase, mitochondrial
ENSG00000226124	63.3044	0.937583	0.431444	2.17313	0.0297706	0.519713	FTCDNL1	348751	formiminotransferase cyclodeaminase N-terminal like
ENSG00000249031	20.5043	1.68244	0.774536	2.17219	0.0298413	0.520304	NA	NA	NA
ENSG00000123496	102.551	1.66666	0.767289	2.17214	0.0298454	0.520304	IL13RA2	3598	interleukin 13 receptor subunit alpha 2
ENSG00000238116	22.9981	1.45627	0.670577	2.17166	0.0298811	0.520304	NA	NA	NA
ENSG00000126709	348.88	0.822508	0.37876	2.17158	0.0298874	0.520304	IFI6	2537	interferon alpha inducible protein 6
ENSG00000131507	1564.18	-0.645686	0.297362	-2.17138	0.0299025	0.520304	NDFIP1	80762	Nedd4 family interacting protein 1
ENSG00000108055	7187.23	-0.512819	0.236248	-2.17068	0.0299551	0.520709	SMC3	9126	structural maintenance of chromosomes 3
ENSG00000122026	24006.2	-0.579684	0.267067	-2.17055	0.0299651	0.520709	RPL21	6144	ribosomal protein L21
ENSG00000184371	176.833	0.751263	0.34624	2.16978	0.0300239	0.520932	CSF1	1435	colony stimulating factor 1
ENSG00000225217	468.046	0.789572	0.363925	2.1696	0.0300371	0.520932	NA	NA	NA
ENSG00000053702	108.478	-0.881572	0.40642	-2.16911	0.030074	0.520932	NRIP2	83714	nuclear receptor interacting protein 2
ENSG00000166343	256.038	0.966313	0.445491	2.16909	0.0300755	0.520932	MSS51	118490	MSS51 mitochondrial translational activator
ENSG00000176895	15.3717	1.80031	0.829987	2.16909	0.0300761	0.520932	OR51A7	119687	olfactory receptor family 51 subfamily A member 7
ENSG00000213231	4.94839	-1.98348	0.914919	-2.16793	0.0301642	0.522118	TCL1B	9623	T-cell leukemia/lymphoma 1B
ENSG00000130227	3002.56	-0.552231	0.25476	-2.16765	0.0301852	0.522141	XPO7	23039	exportin 7
ENSG00000161202	1215.9	-0.502583	0.231966	-2.16662	0.0302636	0.522501	DVL3	1857	dishevelled segment polarity protein 3
ENSG00000138385	2932.31	-0.61928	0.28592	-2.16592	0.0303174	0.522501	SSB	6741	Sjogren syndrome antigen B
ENSG00000136243	707.107	0.617499	0.285115	2.16579	0.030327	0.522501	NUPL2	11097	nucleoporin like 2
ENSG00000164749	194.972	1.28883	0.595101	2.16574	0.0303309	0.522501	HNF4G	3174	hepatocyte nuclear factor 4 gamma
ENSG00000205442	26.7718	1.71964	0.794097	2.16553	0.0303473	0.522501	IZUMO3	100129669	IZUMO family member 3
ENSG00000094963	552.245	0.849455	0.392291	2.16537	0.0303596	0.522501	FMO2	2327	flavin containing monooxygenase 2
ENSG00000082512	977.258	0.521743	0.24097	2.16518	0.0303742	0.522501	TRAF5	7188	TNF receptor associated factor 5
ENSG00000152580	1371.44	-0.944377	0.436184	-2.16509	0.030381	0.522501	IGSF10	285313	immunoglobulin superfamily member 10
ENSG00000254017	1.93067	1.53346	0.708274	2.16507	0.0303825	NA	NA	NA	NA
ENSG00000144671	73.6274	-1.25982	0.582049	-2.16446	0.0304293	0.522501	SLC22A14	9389	solute carrier family 22 member 14
ENSG00000167595	144.804	-0.685169	0.316614	-2.16405	0.0304604	0.522501	PROSER3	148137	proline and serine rich 3
ENSG00000138190	859.901	0.677488	0.313083	2.16393	0.0304701	0.522501	EXOC6	54536	exocyst complex component 6
ENSG00000255367	192.004	-1.08946	0.503476	-2.16388	0.0304736	0.522501	LOC101927708	101927708	uncharacterized LOC101927708
ENSG00000107018	25.9568	-1.38852	0.641728	-2.16371	0.0304864	0.522501	RLN1	6013	relaxin 1
ENSG00000041988	159.619	-0.996251	0.460487	-2.16347	0.030505	0.522501	THAP3	90326	THAP domain containing 3
ENSG00000198691	2064.21	1.18998	0.550084	2.16326	0.0305209	0.522501	ABCA4	24	ATP binding cassette subfamily A member 4
ENSG00000080200	1442.24	0.625467	0.289166	2.16301	0.0305407	0.522501	CRYBG3	131544	crystallin beta-gamma domain containing 3
ENSG00000129744	9.47226	-1.49607	0.691661	-2.16301	0.0305408	0.522501	ART1	417	ADP-ribosyltransferase 1
ENSG00000236439	38.1125	1.2953	0.598952	2.16261	0.0305715	0.52269	NA	NA	NA
ENSG00000187243	1419.93	-1.07281	0.496181	-2.16214	0.0306074	0.522741	MAGED4B	81557	MAGE family member D4B
ENSG00000232802	8.80763	-2.00485	0.927313	-2.162	0.0306183	0.522741	NA	NA	NA
ENSG00000153446	92.4855	1.25888	0.582392	2.16157	0.0306514	0.522741	C16orf89	146556	chromosome 16 open reading frame 89
ENSG00000125968	50.607	-1.12689	0.521366	-2.16141	0.0306637	0.522741	ID1	3397	inhibitor of DNA binding 1, HLH protein
ENSG00000223973	44.245	0.73748	0.341222	2.16129	0.030673	0.522741	NA	NA	NA
ENSG00000279208	563.399	-1.07133	0.495755	-2.16101	0.0306942	0.522767	NA	NA	NA
ENSG00000182000	4.36418	-1.84625	0.854623	-2.16031	0.0307485	NA	NA	NA	NA
ENSG00000104205	710.334	0.629049	0.291324	2.15928	0.0308286	0.523268	SGK3	23678	serum/glucocorticoid regulated kinase family member 3
ENSG00000129691	1479.86	-0.535638	0.24807	-2.15922	0.0308329	0.523268	ASH2L	9070	ASH2 like histone lysine methyltransferase complex subunit
ENSG00000176194	62.6463	1.52295	0.705342	2.15916	0.0308377	0.523268	CIDEA	1149	cell death-inducing DFFA-like effector a
ENSG00000226617	5.50893	1.70072	0.78769	2.15912	0.0308408	0.523268	NA	NA	NA
ENSG00000233160	7.86986	1.73128	0.80185	2.15911	0.0308419	0.523268	NA	NA	NA
ENSG00000237285	7.86986	1.73128	0.80185	2.15911	0.0308419	0.523268	NA	NA	NA
ENSG00000012660	1262.43	0.68323	0.316579	2.15817	0.0309148	0.523768	ELOVL5	60481	ELOVL fatty acid elongase 5
ENSG00000104331	1427.09	0.642658	0.297807	2.15797	0.0309301	0.523768	IMPAD1	54928	inositol monophosphatase domain containing 1
ENSG00000278889	30.0703	1.63119	0.755895	2.15796	0.0309307	0.523768	OR2S2	56656	olfactory receptor family 2 subfamily S member 2 (gene/pseudogene)
ENSG00000142102	788.07	-0.883019	0.409292	-2.15743	0.0309724	0.52414	PGGHG	80162	protein-glucosylgalactosylhydroxylysine glucosidase
ENSG00000249931	682.121	-0.878298	0.407397	-2.15588	0.0310931	0.525848	GOLGA8K	653125	golgin A8 family member K
ENSG00000189114	35.6564	-0.964195	0.447333	-2.15543	0.0311283	0.525906	BLOC1S3	388552	biogenesis of lysosomal organelles complex 1 subunit 3
ENSG00000123096	191.457	-1.11485	0.517252	-2.15533	0.0311362	0.525906	SSPN	8082	sarcospan
ENSG00000183813	225.057	1.04102	0.483092	2.15492	0.0311681	0.526093	CCR4	1233	C-C motif chemokine receptor 4
ENSG00000136492	2566.08	-0.629722	0.292348	-2.15402	0.0312388	0.526093	BRIP1	83990	BRCA1 interacting protein C-terminal helicase 1
ENSG00000254617	4.27789	-1.99884	0.927965	-2.15401	0.0312396	NA	NA	NA	NA
ENSG00000047315	5168.88	-0.537754	0.249655	-2.15399	0.0312411	0.526093	POLR2B	5431	RNA polymerase II subunit B
ENSG00000048471	3704.88	0.678921	0.315195	2.15397	0.0312423	0.526093	SNX29	92017	sorting nexin 29
ENSG00000117020	918.464	-0.769346	0.357184	-2.15392	0.0312464	0.526093	AKT3	10000	AKT serine/threonine kinase 3
ENSG00000118620	1365.72	-0.713295	0.331304	-2.15299	0.0313193	0.526531	ZNF430	80264	zinc finger protein 430
ENSG00000254737	7.49813	-1.81561	0.843462	-2.15257	0.0313525	0.526531	OR10G4	390264	olfactory receptor family 10 subfamily G member 4
ENSG00000271161	11.3565	1.28789	0.598385	2.15227	0.031376	0.526531	NA	NA	NA
ENSG00000234896	5.39101	1.56457	0.726978	2.15215	0.0313852	0.526531	NA	NA	NA
ENSG00000168016	2485.09	0.551417	0.256324	2.15125	0.0314566	0.526531	TRANK1	9881	tetratricopeptide repeat and ankyrin repeat containing 1
ENSG00000214815	32.4224	1.67958	0.780799	2.1511	0.031468	0.526531	NA	NA	NA
ENSG00000170017	2602.65	0.914442	0.425159	2.15083	0.03149	0.526531	ALCAM	214	activated leukocyte cell adhesion molecule
ENSG00000125386	3148.82	0.812268	0.377687	2.15064	0.0315048	0.526531	FAM193A	8603	family with sequence similarity 193 member A
ENSG00000154133	158.778	0.944249	0.439076	2.15054	0.0315129	0.526531	ROBO4	54538	roundabout guidance receptor 4
ENSG00000159239	14.4582	1.19538	0.555865	2.15048	0.0315169	0.526531	C2orf81	388963	chromosome 2 open reading frame 81
ENSG00000150269	6.16325	-1.85938	0.864634	-2.15048	0.0315173	0.526531	OR5M9	390162	olfactory receptor family 5 subfamily M member 9
ENSG00000204160	474.762	-0.902654	0.419763	-2.15039	0.0315246	0.526531	ZDHHC18	84243	zinc finger DHHC-type containing 18
ENSG00000232615	75.1484	0.988197	0.459559	2.15031	0.0315303	0.526531	NA	NA	NA
ENSG00000172534	2026.73	-0.673747	0.313408	-2.14974	0.0315754	0.526673	HCFC1	3054	host cell factor C1
ENSG00000262993	62.9323	1.71601	0.798254	2.1497	0.0315786	0.526673	KRT31	3881	keratin 31
ENSG00000179468	22.1576	-1.21912	0.567276	-2.14907	0.0316285	0.526844	OR9A2	135924	olfactory receptor family 9 subfamily A member 2
ENSG00000273914	22.1576	-1.21912	0.567276	-2.14907	0.0316285	0.526844	OR9A2	135924	olfactory receptor family 9 subfamily A member 2
ENSG00000022267	982.463	-0.9022	0.420096	-2.1476	0.0317452	0.5284	FHL1	2273	four and a half LIM domains 1
ENSG00000162849	890.063	0.805366	0.375091	2.14712	0.0317835	0.5284	KIF26B	55083	kinesin family member 26B
ENSG00000165219	2548.21	-0.399045	0.18586	-2.14703	0.0317912	0.5284	GAPVD1	26130	GTPase activating protein and VPS9 domains 1
ENSG00000198573	122.226	1.5137	0.705063	2.1469	0.0318015	0.5284	SPANXC	64663	SPANX family member C
ENSG00000185404	1288.49	0.688151	0.320642	2.14617	0.0318596	0.528733	SP140L	93349	SP140 nuclear body protein like
ENSG00000148482	142.574	1.41817	0.660798	2.14614	0.0318615	0.528733	SLC39A12	221074	solute carrier family 39 member 12
ENSG00000054690	818.458	0.717141	0.334251	2.14552	0.0319116	0.529089	PLEKHH1	57475	pleckstrin homology, MyTH4 and FERM domain containing H1
ENSG00000122543	15.5009	1.65271	0.77041	2.14523	0.0319345	0.529089	OCM	654231	oncomodulin
ENSG00000120647	679.971	-0.812191	0.378722	-2.14456	0.0319881	0.529089	CCDC77	84318	coiled-coil domain containing 77
ENSG00000250329	51.6478	0.983985	0.45884	2.14451	0.0319923	0.529089	NA	NA	NA
ENSG00000166800	103.889	0.987407	0.460443	2.14447	0.0319949	0.529089	LDHAL6A	160287	lactate dehydrogenase A like 6A
ENSG00000071462	823.977	-0.70616	0.329307	-2.14438	0.0320026	0.529089	WBSCR22	114049	Williams-Beuren syndrome chromosome region 22
ENSG00000115947	1462.97	0.645502	0.301065	2.14406	0.0320282	0.529122	ORC4	5000	origin recognition complex subunit 4
ENSG00000139767	50.4467	-1.27617	0.595333	-2.14363	0.0320628	0.529122	SRRM4	84530	serine/arginine repetitive matrix 4
ENSG00000225193	16.3179	1.01417	0.473112	2.14361	0.0320643	0.529122	NA	NA	NA
ENSG00000277981	1.83667	1.76044	0.821424	2.14316	0.0321004	NA	NA	NA	NA
ENSG00000182631	3.30217	1.59651	0.744988	2.143	0.0321132	NA	RXFP3	51289	relaxin/insulin like family peptide receptor 3
ENSG00000277069	3.30217	1.59651	0.744988	2.143	0.0321132	NA	RXFP3	51289	relaxin/insulin like family peptide receptor 3
ENSG00000154263	610.663	0.850206	0.396771	2.14281	0.032128	0.529762	ABCA10	10349	ATP binding cassette subfamily A member 10
ENSG00000089234	603.776	0.620741	0.289748	2.14235	0.0321656	0.529762	BRAP	8315	BRCA1 associated protein
ENSG00000101972	5342.55	-0.450134	0.210113	-2.14234	0.0321659	0.529762	STAG2	10735	stromal antigen 2
ENSG00000089195	940.386	0.656281	0.306368	2.14213	0.032183	0.529762	TRMT6	51605	tRNA methyltransferase 6
ENSG00000105784	142.795	-1.109	0.517786	-2.14181	0.0322086	0.529854	RUNDC3B	154661	RUN domain containing 3B
ENSG00000196935	1169.67	-0.553507	0.258544	-2.14087	0.0322847	0.530778	SRGAP1	57522	SLIT-ROBO Rho GTPase activating protein 1
ENSG00000163661	166.56	-1.29279	0.603966	-2.1405	0.0323145	0.530938	PTX3	5806	pentraxin 3
ENSG00000100253	83.6034	1.44546	0.675423	2.14008	0.0323482	0.530951	MIOX	55586	myo-inositol oxygenase
ENSG00000163536	193.243	0.982959	0.459328	2.13999	0.0323553	0.530951	SERPINI1	5274	serpin family I member 1
ENSG00000050767	62.8568	-1.12081	0.523898	-2.13937	0.0324058	0.531451	COL23A1	91522	collagen type XXIII alpha 1 chain
ENSG00000250189	2.19322	1.24664	0.582843	2.13889	0.0324444	NA	NA	NA	NA
ENSG00000128944	592.841	-0.774931	0.362488	-2.13781	0.0325319	0.53319	KNSTRN	90417	kinetochore localized astrin/SPAG5 binding protein
ENSG00000224212	1175.81	0.812829	0.380292	2.13738	0.032567	0.533435	TAP1	6890	transporter 1, ATP binding cassette subfamily B member
ENSG00000233837	42.4476	-1.61316	0.75489	-2.13694	0.0326027	0.53369	NA	NA	NA
ENSG00000235390	3.31846	-1.55602	0.728289	-2.13654	0.0326356	NA	NA	NA	NA
ENSG00000240003	8.23035	-1.33524	0.625174	-2.1358	0.032696	0.534888	NA	NA	NA
ENSG00000143851	229.777	0.82579	0.38673	2.13531	0.0327354	0.535203	PTPN7	5778	protein tyrosine phosphatase, non-receptor type 7
ENSG00000152128	41.4116	1.08275	0.507254	2.13454	0.0327989	0.535278	TMEM163	81615	transmembrane protein 163
ENSG00000162623	497.623	-0.679453	0.318334	-2.1344	0.03281	0.535278	TYW3	127253	tRNA-yW synthesizing protein 3 homolog
ENSG00000165985	97.8673	0.979012	0.458701	2.13431	0.0328172	0.535278	C1QL3	389941	complement C1q like 3
ENSG00000186976	236.916	-0.965908	0.452581	-2.13422	0.0328247	0.535278	EFCAB6	64800	EF-hand calcium binding domain 6
ENSG00000047621	779.878	-0.533806	0.250141	-2.13402	0.0328409	0.535278	C12orf4	57102	chromosome 12 open reading frame 4
ENSG00000188467	19.8848	1.4637	0.686096	2.13337	0.0328946	0.535568	SLC24A5	283652	solute carrier family 24 member 5
ENSG00000092010	2166.55	0.721956	0.338451	2.13312	0.0329152	0.535568	PSME1	5720	proteasome activator subunit 1
ENSG00000204670	3.46796	-1.91994	0.900117	-2.13298	0.032926	NA	NA	NA	NA
ENSG00000142677	45.7642	-1.23641	0.579707	-2.13282	0.0329397	0.535568	IL22RA1	58985	interleukin 22 receptor subunit alpha 1
ENSG00000236852	4.60174	-1.60996	0.754936	-2.13258	0.0329592	0.535568	NA	NA	NA
ENSG00000229087	7.85827	1.18308	0.554765	2.13258	0.0329596	0.535568	NA	NA	NA
ENSG00000133657	7560.05	-0.531342	0.2492	-2.13219	0.0329911	0.535752	ATP13A3	79572	ATPase 13A3
ENSG00000099822	28.808	1.16899	0.548408	2.1316	0.0330394	0.535975	HCN2	610	hyperpolarization activated cyclic nucleotide gated potassium channel 2
ENSG00000095794	515.029	0.548808	0.257471	2.13153	0.0330452	0.535975	CREM	1390	cAMP responsive element modulator
ENSG00000156709	2449.02	0.544686	0.255628	2.13078	0.0331074	0.536656	AIFM1	9131	apoptosis inducing factor, mitochondria associated 1
ENSG00000166596	73.2652	1.09368	0.513364	2.13042	0.0331372	0.536697	CFAP52	146845	cilia and flagella associated protein 52
ENSG00000224584	9.34687	1.37856	0.647237	2.12991	0.0331793	0.536697	NA	NA	NA
ENSG00000143479	473.838	-0.776774	0.364734	-2.1297	0.0331967	0.536697	DYRK3	8444	dual specificity tyrosine phosphorylation regulated kinase 3
ENSG00000011332	52.319	-1.10136	0.517268	-2.12919	0.0332386	0.536697	DPF1	8193	double PHD fingers 1
ENSG00000263247	162.767	-0.807994	0.379497	-2.12912	0.0332445	0.536697	PRR4	11272	proline rich 4 (lacrimal)
ENSG00000187068	39.084	-0.80133	0.376385	-2.12902	0.0332528	0.536697	C3orf70	285382	chromosome 3 open reading frame 70
ENSG00000205240	25.0094	1.57564	0.740084	2.12899	0.0332547	0.536697	NA	NA	NA
ENSG00000005243	205.549	0.832736	0.391178	2.12879	0.0332717	0.536697	COPZ2	51226	coatomer protein complex subunit zeta 2
ENSG00000148677	467.166	-1.06808	0.501835	-2.12835	0.0333079	0.536953	ANKRD1	27063	ankyrin repeat domain 1
ENSG00000167670	1468.81	0.69271	0.325629	2.1273	0.0333953	0.538035	CHAF1A	10036	chromatin assembly factor 1 subunit A
ENSG00000255522	1.26259	-1.69898	0.799078	-2.12618	0.0334885	NA	NA	NA	NA
ENSG00000100596	2402.51	0.662399	0.311573	2.12598	0.0335046	0.539261	SPTLC2	9517	serine palmitoyltransferase long chain base subunit 2
ENSG00000237263	113.182	0.709883	0.333922	2.12589	0.033512	0.539261	NA	NA	NA
ENSG00000272645	2051.47	0.791168	0.372241	2.12542	0.0335518	0.539277	NA	NA	NA
ENSG00000116793	760.699	0.447587	0.21059	2.12539	0.0335537	0.539277	PHTF1	10745	putative homeodomain transcription factor 1
ENSG00000250251	353.95	-1.04525	0.491849	-2.12514	0.033575	0.539293	NA	NA	NA
ENSG00000186952	113.416	-1.12335	0.528889	-2.12398	0.0336721	0.540526	TMEM232	642987	transmembrane protein 232
ENSG00000157483	3638.16	0.465567	0.219237	2.12358	0.0337054	0.540734	MYO1E	4643	myosin IE
ENSG00000243720	6.35745	-1.65195	0.778121	-2.123	0.0337536	0.541179	NA	NA	NA
ENSG00000174611	97.3783	-1.03515	0.487829	-2.12194	0.0338424	0.54193	KY	339855	kyphoscoliosis peptidase
ENSG00000257949	57.9279	1.11672	0.52646	2.12119	0.0339062	0.54193	TEN1	100134934	TEN1 CST complex subunit
ENSG00000144648	288.005	1.02643	0.483974	2.12083	0.0339361	0.54193	ACKR2	1238	atypical chemokine receptor 2
ENSG00000100099	1134.59	0.517203	0.243874	2.12078	0.0339403	0.54193	HPS4	89781	HPS4, biogenesis of lysosomal organelles complex 3 subunit 2
ENSG00000170689	26.4436	-1.54517	0.728633	-2.12064	0.033952	0.54193	HOXB9	3219	homeobox B9
ENSG00000156194	246.243	-1.08083	0.509728	-2.1204	0.0339727	0.54193	PPEF2	5470	protein phosphatase with EF-hand domain 2
ENSG00000258817	14.8192	-1.74705	0.82395	-2.12034	0.0339774	0.54193	OR4C13	283092	olfactory receptor family 4 subfamily C member 13
ENSG00000132704	201.841	1.08433	0.511396	2.12033	0.0339786	0.54193	FCRL2	79368	Fc receptor like 2
ENSG00000226971	26.3935	1.84906	0.872091	2.12026	0.0339842	0.54193	NA	NA	NA
ENSG00000156787	1460.83	0.70546	0.332793	2.11982	0.0340213	0.542151	TBC1D31	93594	TBC1 domain family member 31
ENSG00000164073	1035.99	0.726307	0.342661	2.11961	0.034039	0.542151	MFSD8	256471	major facilitator superfamily domain containing 8
ENSG00000249948	57.7996	1.64012	0.77411	2.11872	0.0341142	0.542576	GBA3	57733	glucosylceramidase beta 3 (gene/pseudogene)
ENSG00000139269	13.9555	-1.49318	0.704792	-2.11862	0.0341229	0.542576	INHBE	83729	inhibin beta E subunit
ENSG00000172201	176.906	-1.21794	0.574889	-2.11857	0.034127	0.542576	ID4	3400	inhibitor of DNA binding 4, HLH protein
ENSG00000111676	4484.27	-0.706331	0.333489	-2.11801	0.0341746	0.543007	ATN1	1822	atrophin 1
ENSG00000132965	158.402	0.869306	0.410603	2.11714	0.0342478	0.543456	ALOX5AP	241	arachidonate 5-lipoxygenase activating protein
ENSG00000026950	1927.94	0.800337	0.378161	2.11639	0.0343113	0.543456	BTN3A1	11119	butyrophilin subfamily 3 member A1
ENSG00000261739	174.827	-1.61334	0.762314	-2.11637	0.034313	0.543456	NA	NA	NA
ENSG00000249850	32.4026	0.911693	0.430791	2.11632	0.0343174	0.543456	NA	NA	NA
ENSG00000236980	7.82896	1.52279	0.719555	2.1163	0.0343195	0.543456	C3orf84	646498	chromosome 3 open reading frame 84
ENSG00000230626	19.198	-1.59756	0.754962	-2.11608	0.0343378	0.543456	NA	NA	NA
ENSG00000150401	382.378	0.653026	0.308616	2.11598	0.0343462	0.543456	DCUN1D2	55208	defective in cullin neddylation 1 domain containing 2
ENSG00000215093	5.08713	1.33052	0.628986	2.11534	0.0344009	0.543997	NA	NA	NA
ENSG00000160993	19.2003	0.957295	0.4528	2.11417	0.0345009	0.544032	ALKBH4	54784	alkB homolog 4, lysine demethylase
ENSG00000137965	3331.09	0.789353	0.37341	2.1139	0.0345235	0.544032	IFI44	10561	interferon induced protein 44
ENSG00000106546	1214.62	0.73156	0.346113	2.11364	0.0345458	0.544032	AHR	196	aryl hydrocarbon receptor
ENSG00000163519	90.582	-0.942691	0.446089	-2.11323	0.0345807	0.544032	TRAT1	50852	T cell receptor associated transmembrane adaptor 1
ENSG00000162545	98.833	0.897257	0.424592	2.11322	0.034582	0.544032	CAMK2N1	55450	calcium/calmodulin dependent protein kinase II inhibitor 1
ENSG00000275565	230.834	0.559332	0.264692	2.11315	0.0345883	0.544032	ALOX5	240	arachidonate 5-lipoxygenase
ENSG00000144802	2036.41	0.77185	0.365339	2.1127	0.0346267	0.544032	NFKBIZ	64332	NFKB inhibitor zeta
ENSG00000076242	3537.53	0.606896	0.287315	2.1123	0.0346607	0.544032	MLH1	4292	mutL homolog 1
ENSG00000012174	2304.6	-0.693515	0.328325	-2.11228	0.0346623	0.544032	MBTPS2	51360	membrane bound transcription factor peptidase, site 2
ENSG00000164736	38.3793	-1.06473	0.504097	-2.11215	0.0346734	0.544032	SOX17	64321	SRY-box 17
ENSG00000253274	2.52041	1.60548	0.76016	2.11203	0.0346837	NA	NA	NA	NA
ENSG00000282439	2.52041	1.60548	0.76016	2.11203	0.0346837	NA	NA	NA	NA
ENSG00000127863	171.69	0.835718	0.39571	2.11194	0.0346912	0.544032	TNFRSF19	55504	TNF receptor superfamily member 19
ENSG00000213443	373.11	0.716057	0.339111	2.11157	0.0347229	0.544032	NA	NA	NA
ENSG00000122779	2282.84	-0.343063	0.16248	-2.11142	0.0347366	0.544032	TRIM24	8805	tripartite motif containing 24
ENSG00000031003	1860.92	-0.519298	0.24595	-2.11139	0.0347384	0.544032	FAM13B	51306	family with sequence similarity 13 member B
ENSG00000122420	73.0957	1.22414	0.579799	2.11132	0.0347451	0.544032	PTGFR	5737	prostaglandin F receptor
ENSG00000173898	3025.03	-0.621993	0.294647	-2.11098	0.0347741	0.544032	SPTBN2	6712	spectrin beta, non-erythrocytic 2
ENSG00000135547	347.715	1.02828	0.487134	2.11088	0.0347822	0.544032	HEY2	23493	hes related family bHLH transcription factor with YRPW motif 2
ENSG00000075213	215.417	1.01482	0.480782	2.11077	0.0347922	0.544032	SEMA3A	10371	semaphorin 3A
ENSG00000172262	1157.84	-0.572946	0.27144	-2.11076	0.0347926	0.544032	ZNF131	7690	zinc finger protein 131
ENSG00000223505	2.20763	1.15309	0.546436	2.11021	0.0348404	NA	NA	NA	NA
ENSG00000283995	85.7768	0.873374	0.413956	2.10982	0.0348737	0.544671	NA	NA	NA
ENSG00000183696	306.229	0.805813	0.381936	2.10981	0.0348749	0.544671	UPP1	7378	uridine phosphorylase 1
ENSG00000126218	102.045	-1.04754	0.496564	-2.10957	0.0348951	0.544671	F10	2159	coagulation factor X
ENSG00000267450	3.65202	-1.49759	0.709907	-2.10956	0.0348966	NA	NA	NA	NA
ENSG00000221988	17.689	1.04332	0.494641	2.10925	0.0349232	0.54479	PPT2	9374	palmitoyl-protein thioesterase 2
ENSG00000111142	2391.22	-0.705977	0.334792	-2.1087	0.0349702	0.544928	METAP2	10988	methionyl aminopeptidase 2
ENSG00000079277	482.865	0.448883	0.212875	2.10867	0.0349731	0.544928	MKNK1	8569	MAP kinase interacting serine/threonine kinase 1
ENSG00000166153	77.1977	-1.11859	0.530593	-2.1082	0.0350139	0.545243	DEPDC4	120863	DEP domain containing 4
ENSG00000198087	6434.58	0.670987	0.318348	2.10772	0.0350554	0.545281	CD2AP	23607	CD2 associated protein
ENSG00000227765	22.4603	1.49451	0.709146	2.10748	0.0350762	0.545281	NA	NA	NA
ENSG00000102243	372.67	1.02984	0.488667	2.10746	0.035078	0.545281	VGLL1	51442	vestigial like family member 1
ENSG00000137959	1896.14	0.759501	0.360644	2.10596	0.035208	0.546605	IFI44L	10964	interferon induced protein 44 like
ENSG00000160117	115.169	-0.943153	0.447891	-2.10577	0.0352248	0.546605	ANKLE1	126549	ankyrin repeat and LEM domain containing 1
ENSG00000145888	152.662	0.997661	0.473776	2.10576	0.0352249	0.546605	GLRA1	2741	glycine receptor alpha 1
ENSG00000171056	8.61873	-1.23181	0.585147	-2.10514	0.0352793	0.546878	SOX7	83595	SRY-box 7
ENSG00000141934	610.031	0.954076	0.453242	2.105	0.035291	0.546878	PLPP2	8612	phospholipid phosphatase 2
ENSG00000282471	122.253	1.36458	0.648302	2.10485	0.0353044	0.546878	NA	NA	NA
ENSG00000149970	580.559	1.08078	0.513538	2.10458	0.0353277	0.546919	CNKSR2	22866	connector enhancer of kinase suppressor of Ras 2
ENSG00000181013	137.448	1.05253	0.500235	2.10407	0.0353724	0.547293	C17orf47	284083	chromosome 17 open reading frame 47
ENSG00000255870	2.03421	-1.96191	0.933107	-2.10255	0.035505	NA	NA	NA	NA
ENSG00000154548	151.437	0.644015	0.306407	2.10183	0.035568	0.549935	SRSF12	135295	serine and arginine rich splicing factor 12
ENSG00000243979	25.5486	1.25621	0.597781	2.10145	0.0356013	0.549935	NA	NA	NA
ENSG00000275079	782.747	0.720272	0.342757	2.10141	0.0356054	0.549935	LPCAT1	79888	lysophosphatidylcholine acyltransferase 1
ENSG00000224001	4.28715	1.64189	0.781352	2.10135	0.0356104	NA	NA	NA	NA
ENSG00000157625	1231.85	0.575399	0.273891	2.10083	0.0356558	0.550104	TAB3	257397	TGF-beta activated kinase 1/MAP3K7 binding protein 3
ENSG00000269404	36.9249	-0.873909	0.416007	-2.10071	0.0356667	0.550104	SPIB	6689	Spi-B transcription factor
ENSG00000237440	2065.27	-0.801786	0.381754	-2.10027	0.0357052	0.550104	ZNF737	100129842	zinc finger protein 737
ENSG00000236446	186.398	-1.35393	0.644736	-2.09998	0.035731	0.550104	CT47B1	643311	cancer/testis antigen family 47, member B1
ENSG00000241319	4.90677	1.46146	0.696036	2.09969	0.0357559	0.550104	NA	NA	NA
ENSG00000179314	33.2891	-1.09715	0.522551	-2.09961	0.0357635	0.550104	WSCD1	23302	WSC domain containing 1
ENSG00000179240	122.141	-0.818197	0.389777	-2.09914	0.0358046	0.550104	LOC100506127	100506127	putative uncharacterized protein FLJ37770-like
ENSG00000108100	2007.04	-0.546552	0.260389	-2.09898	0.0358187	0.550104	CCNY	219771	cyclin Y
ENSG00000169018	1415.73	0.702959	0.335023	2.09824	0.035884	0.550104	FEM1B	10116	fem-1 homolog B
ENSG00000100505	270.408	1.3114	0.625038	2.09811	0.0358957	0.550104	TRIM9	114088	tripartite motif containing 9
ENSG00000185448	35.6802	-1.66938	0.795734	-2.09791	0.0359132	0.550104	FAM47A	158724	family with sequence similarity 47 member A
ENSG00000026751	523.76	0.752274	0.3586	2.0978	0.0359224	0.550104	SLAMF7	57823	SLAM family member 7
ENSG00000149452	66.4635	1.58687	0.75646	2.09775	0.0359271	0.550104	SLC22A8	9376	solute carrier family 22 member 8
ENSG00000115421	1696.86	0.518002	0.246934	2.09774	0.0359285	0.550104	PAPOLG	64895	poly(A) polymerase gamma
ENSG00000088035	1685.47	-0.435045	0.207393	-2.09768	0.0359335	0.550104	ALG6	29929	ALG6, alpha-1,3-glucosyltransferase
ENSG00000181409	86.795	-0.957076	0.456297	-2.09748	0.0359507	0.550104	AATK	9625	apoptosis associated tyrosine kinase
ENSG00000226491	60.1607	1.02405	0.488425	2.09664	0.0360255	0.550104	NA	NA	NA
ENSG00000011258	914.876	0.551797	0.263225	2.0963	0.0360559	0.550104	MBTD1	54799	mbt domain containing 1
ENSG00000226084	120.148	1.02229	0.487677	2.09625	0.0360598	0.550104	NA	NA	NA
ENSG00000145864	109.524	1.3402	0.639455	2.09585	0.0360956	0.550104	GABRB2	2561	gamma-aminobutyric acid type A receptor beta2 subunit
ENSG00000198759	313.393	1.01989	0.486655	2.0957	0.0361084	0.550104	EGFL6	25975	EGF like domain multiple 6
ENSG00000070756	97396.6	-0.71829	0.34276	-2.09561	0.036117	0.550104	PABPC1	26986	poly(A) binding protein cytoplasmic 1
ENSG00000181938	71.1473	-0.777083	0.370828	-2.09554	0.0361234	0.550104	GINS3	64785	GINS complex subunit 3
ENSG00000078319	1133.19	-0.713896	0.34069	-2.09544	0.0361319	0.550104	NA	NA	NA
ENSG00000183778	35.4857	-1.08347	0.51721	-2.09483	0.0361861	0.550104	B3GALT5	10317	beta-1,3-galactosyltransferase 5
ENSG00000151092	1095.97	0.452841	0.216174	2.0948	0.0361888	0.550104	NGLY1	55768	N-glycanase 1
ENSG00000237437	60.5954	-1.2463	0.594968	-2.09473	0.0361953	0.550104	NA	NA	NA
ENSG00000274167	38.8731	1.72168	0.821972	2.09457	0.0362095	0.550104	NA	NA	NA
ENSG00000127831	68.36	-1.17045	0.559037	-2.09369	0.0362878	0.550104	VIL1	7429	villin 1
ENSG00000229676	880.766	-0.857635	0.409637	-2.09365	0.0362914	0.550104	ZNF492	57615	zinc finger protein 492
ENSG00000276070	23.6802	-1.36516	0.652052	-2.09363	0.0362928	0.550104	CCL4L2	9560	C-C motif chemokine ligand 4 like 2
ENSG00000276125	23.6802	-1.36516	0.652052	-2.09363	0.0362928	0.550104	CCL4L2	9560	C-C motif chemokine ligand 4 like 2
ENSG00000117586	85.7903	1.11437	0.532287	2.09355	0.0363005	0.550104	TNFSF4	7292	tumor necrosis factor superfamily member 4
ENSG00000118257	2510.45	0.66443	0.317443	2.09307	0.0363431	0.550436	NRP2	8828	neuropilin 2
ENSG00000231414	3.6079	1.90188	0.908779	2.09279	0.0363682	NA	NA	NA	NA
ENSG00000249240	248.035	0.926932	0.44297	2.09254	0.0363903	0.550686	NA	NA	NA
ENSG00000087206	739.138	-0.389568	0.186207	-2.09213	0.0364271	0.550686	UIMC1	51720	ubiquitin interaction motif containing 1
ENSG00000197258	70.2499	1.27214	0.608067	2.0921	0.0364293	0.550686	NA	NA	NA
ENSG00000132517	70.4592	-0.93735	0.448104	-2.09181	0.0364553	0.550686	SLC52A1	55065	solute carrier family 52 member 1
ENSG00000115137	99.9084	0.9945	0.475461	2.09166	0.0364693	0.550686	DNAJC27	51277	DnaJ heat shock protein family (Hsp40) member C27
ENSG00000277556	61.6559	1.77466	0.848513	2.09149	0.0364841	0.550686	OR13C5	138799	olfactory receptor family 13 subfamily C member 5
ENSG00000170632	471.372	-0.708621	0.338859	-2.0912	0.0365104	0.550745	ARMC10	83787	armadillo repeat containing 10
ENSG00000251000	10.8153	1.68593	0.806294	2.09096	0.0365313	0.550745	NA	NA	NA
ENSG00000146385	47.2988	1.70546	0.815791	2.09056	0.0365673	0.550745	TAAR8	83551	trace amine associated receptor 8
ENSG00000150768	2575.32	-0.469493	0.224693	-2.08949	0.0366636	0.550745	DLAT	1737	dihydrolipoamide S-acetyltransferase
ENSG00000244280	5.80887	1.72678	0.82646	2.08937	0.0366748	0.550745	ECEL1P2	347694	endothelin converting enzyme like 1 pseudogene 2
ENSG00000157216	1377.94	-0.476212	0.227966	-2.08896	0.0367115	0.550745	SSBP3	23648	single stranded DNA binding protein 3
ENSG00000065534	5269.69	0.793073	0.379659	2.08891	0.0367158	0.550745	MYLK	4638	myosin light chain kinase
ENSG00000163125	3406.51	-0.327788	0.156938	-2.08865	0.0367393	0.550745	RPRD2	23248	regulation of nuclear pre-mRNA domain containing 2
ENSG00000120278	1422.96	0.636038	0.304537	2.08854	0.0367493	0.550745	PLEKHG1	57480	pleckstrin homology and RhoGEF domain containing G1
ENSG00000258648	23.2067	0.98018	0.469318	2.08852	0.0367509	0.550745	NA	NA	NA
ENSG00000229567	8.34319	1.14209	0.546866	2.08842	0.0367595	0.550745	NA	NA	NA
ENSG00000278307	365.806	-0.950567	0.45516	-2.08842	0.0367598	0.550745	TAS2R19	259294	taste 2 receptor member 19
ENSG00000177570	210.468	0.731441	0.350268	2.08823	0.0367769	0.550745	SAMD12	401474	sterile alpha motif domain containing 12
ENSG00000253341	12.7458	1.34563	0.644394	2.08821	0.0367786	0.550745	NA	NA	NA
ENSG00000246922	21.9096	-0.944906	0.452553	-2.08795	0.0368027	0.550796	UBAP1L	390595	ubiquitin associated protein 1 like
ENSG00000223547	407.728	-0.623197	0.298629	-2.08686	0.0369009	0.551195	ZNF844	284391	zinc finger protein 844
ENSG00000259425	28.6841	1.58177	0.757975	2.08684	0.0369024	0.551195	NA	NA	NA
ENSG00000149516	25.9836	-1.21643	0.582914	-2.08682	0.0369048	0.551195	MS4A3	932	membrane spanning 4-domains A3
ENSG00000260062	104.233	1.12818	0.540741	2.08637	0.0369453	0.551195	NA	NA	NA
ENSG00000130023	383.77	0.463759	0.222339	2.08582	0.0369951	0.551195	ERMARD	55780	ER membrane associated RNA degradation
ENSG00000276187	383.77	0.463759	0.222339	2.08582	0.0369951	0.551195	ERMARD	55780	ER membrane associated RNA degradation
ENSG00000138785	716.704	0.725891	0.348018	2.08579	0.0369981	0.551195	INTS12	57117	integrator complex subunit 12
ENSG00000260516	41.8315	1.90901	0.915313	2.08563	0.0370118	0.551195	NA	NA	NA
ENSG00000182220	2868.34	-0.528433	0.253374	-2.08558	0.0370164	0.551195	ATP6AP2	10159	ATPase H+ transporting accessory protein 2
ENSG00000120341	702.961	0.88699	0.425545	2.08436	0.0371271	0.55196	SEC16B	89866	SEC16 homolog B, endoplasmic reticulum export factor
ENSG00000229007	114.78	0.892991	0.428453	2.08422	0.0371399	0.55196	NA	NA	NA
ENSG00000007908	166.046	1.01425	0.486707	2.08391	0.0371683	0.55196	SELE	6401	selectin E
ENSG00000165304	1696.54	-0.652405	0.313098	-2.08371	0.0371867	0.55196	MELK	9833	maternal embryonic leucine zipper kinase
ENSG00000262576	333.533	-0.717144	0.344173	-2.08367	0.0371899	0.55196	PCDHGA4	56111	protocadherin gamma subfamily A, 4
ENSG00000147256	62.5378	1.6084	0.771979	2.08348	0.0372077	0.55196	ARHGAP36	158763	Rho GTPase activating protein 36
ENSG00000270394	9.49701	-0.795535	0.381842	-2.08342	0.0372134	0.55196	MIR1973	100302290	microRNA 1973
ENSG00000241680	21.5266	1.09089	0.523815	2.08259	0.0372884	0.552764	NA	NA	NA
ENSG00000213130	0.837	1.60158	0.769071	2.08249	0.0372981	NA	NA	NA	NA
ENSG00000236956	139.911	1.63863	0.787274	2.0814	0.0373977	0.553543	NA	NA	NA
ENSG00000126070	2102.36	-0.558944	0.268564	-2.08123	0.0374129	0.553543	AGO3	192669	argonaute 3, RISC catalytic component
ENSG00000007968	38.3539	-0.782712	0.376147	-2.08087	0.0374457	0.553543	E2F2	1870	E2F transcription factor 2
ENSG00000282899	38.3539	-0.782712	0.376147	-2.08087	0.0374457	0.553543	E2F2	1870	E2F transcription factor 2
ENSG00000196739	3842.69	-0.793413	0.381326	-2.08067	0.0374641	0.553543	COL27A1	85301	collagen type XXVII alpha 1 chain
ENSG00000180357	2107.99	0.584305	0.280854	2.08046	0.0374837	0.553543	ZNF609	23060	zinc finger protein 609
ENSG00000131389	594.946	0.671519	0.322781	2.08042	0.037487	0.553543	SLC6A6	6533	solute carrier family 6 member 6
ENSG00000125741	95.7916	-0.835289	0.401578	-2.08001	0.0375242	0.553784	OPA3	80207	optic atrophy 3 (autosomal recessive, with chorea and spastic paraplegia)
ENSG00000228992	2.60496	-1.61182	0.774959	-2.07988	0.0375369	NA	NA	NA	NA
ENSG00000282545	2.60496	-1.61182	0.774959	-2.07988	0.0375369	NA	NA	NA	NA
ENSG00000214706	329.327	0.739399	0.355651	2.079	0.0376174	0.554851	IFRD2	7866	interferon related developmental regulator 2
ENSG00000198173	429.202	1.47079	0.707533	2.07876	0.0376396	0.55487	FAM47C	442444	family with sequence similarity 47 member C
ENSG00000257957	51.0185	0.817593	0.393412	2.07821	0.0376898	0.555001	NA	NA	NA
ENSG00000187144	121.272	1.19486	0.574948	2.07821	0.0376903	0.555001	SPATA21	374955	spermatogenesis associated 21
ENSG00000196796	3040.96	1.20953	0.582074	2.07796	0.0377128	0.555024	NA	NA	NA
ENSG00000256162	24.0197	1.28505	0.618608	2.07732	0.0377716	0.555582	SMLR1	100507203	small leucine rich protein 1
ENSG00000116194	418.705	0.830316	0.399829	2.07667	0.0378316	0.555621	ANGPTL1	9068	angiopoietin like 1
ENSG00000126945	691.968	0.502232	0.24191	2.07611	0.0378834	0.555621	HNRNPH2	3188	heterogeneous nuclear ribonucleoprotein H2 (H')
ENSG00000131269	2017.31	-0.553885	0.266795	-2.07607	0.0378872	0.555621	ABCB7	22	ATP binding cassette subfamily B member 7
ENSG00000215003	7.31782	1.58847	0.765146	2.07604	0.0378905	0.555621	NA	NA	NA
ENSG00000282445	7.31782	1.58847	0.765146	2.07604	0.0378905	0.555621	NA	NA	NA
ENSG00000149016	467.803	0.630353	0.303671	2.07578	0.0379144	0.555621	TUT1	64852	terminal uridylyl transferase 1, U6 snRNA-specific
ENSG00000109189	834.388	-0.706531	0.340394	-2.07563	0.0379284	0.555621	USP46	64854	ubiquitin specific peptidase 46
ENSG00000187720	505.684	0.883905	0.425879	2.07548	0.0379418	0.555621	THSD4	79875	thrombospondin type 1 domain containing 4
ENSG00000281994	10505.6	-0.627693	0.302481	-2.07515	0.0379727	0.555766	NPIPA1	9284	nuclear pore complex interacting protein family member A1
ENSG00000236946	12.6011	1.27922	0.616852	2.07379	0.0380991	0.55731	NA	NA	NA
ENSG00000185559	53.1354	-1.38855	0.669723	-2.07332	0.0381423	0.557487	DLK1	8788	delta like non-canonical Notch ligand 1
ENSG00000227379	63.4964	1.04305	0.50314	2.07309	0.0381642	0.557487	NA	NA	NA
ENSG00000215704	79.8881	-1.08116	0.521591	-2.07281	0.03819	0.557487	CELA2B	51032	chymotrypsin like elastase family member 2B
ENSG00000162543	23.224	1.24238	0.599388	2.07275	0.0381953	0.557487	UBXN10	127733	UBX domain protein 10
ENSG00000239927	21.0012	-1.12026	0.540652	-2.07206	0.0382598	0.558122	RPP21	79897	ribonuclease P/MRP subunit p21
ENSG00000249838	6.11897	-1.67912	0.810637	-2.07136	0.0383248	0.558231	NA	NA	NA
ENSG00000049283	188.399	0.885568	0.427583	2.0711	0.0383494	0.558231	EPN3	55040	epsin 3
ENSG00000140464	1365.24	0.650585	0.314143	2.07098	0.0383603	0.558231	PML	5371	promyelocytic leukemia
ENSG00000089327	2271.22	0.781517	0.377368	2.07097	0.0383619	0.558231	FXYD5	53827	FXYD domain containing ion transport regulator 5
ENSG00000257773	72.694	1.22558	0.591826	2.07085	0.0383724	0.558231	NA	NA	NA
ENSG00000228611	5.62432	1.78416	0.861766	2.07035	0.0384196	0.55861	NA	NA	NA
ENSG00000268951	14.831	1.76914	0.854816	2.06961	0.0384887	0.559309	NA	NA	NA
ENSG00000283020	3.13974	1.5282	0.738607	2.06903	0.0385434	NA	NA	NA	NA
ENSG00000133256	290.124	-0.911428	0.44064	-2.06842	0.0386004	0.560624	PDE6B	5158	phosphodiesterase 6B
ENSG00000240002	4.07795	1.31628	0.636388	2.06836	0.0386059	NA	NA	NA	NA
ENSG00000106689	29.5051	-1.4013	0.67796	-2.06694	0.0387399	0.562343	LHX2	9355	LIM homeobox 2
ENSG00000137815	1645.67	-0.510873	0.247212	-2.06654	0.0387776	0.562582	RTF1	23168	RTF1 homolog, Paf1/RNA polymerase II complex component
ENSG00000136146	796.527	0.57441	0.278059	2.06579	0.0388486	0.563202	MED4	29079	mediator complex subunit 4
ENSG00000104691	177.433	0.816096	0.395082	2.06564	0.0388627	0.563202	UBXN8	7993	UBX domain protein 8
ENSG00000168309	43.8594	1.08968	0.527754	2.06475	0.0389471	0.564116	FAM107A	11170	family with sequence similarity 107 member A
ENSG00000205853	21.2391	-1.11773	0.541442	-2.06435	0.0389842	0.564346	RFPL3S	10737	RFPL3 antisense
ENSG00000204531	350.178	1.01615	0.492474	2.06336	0.039078	0.565241	POU5F1	5460	POU class 5 homeobox 1
ENSG00000146242	50.522	0.781656	0.378889	2.06302	0.0391109	0.565241	TPBG	7162	trophoblast glycoprotein
ENSG00000283085	50.522	0.781656	0.378889	2.06302	0.0391109	0.565241	TPBG	7162	trophoblast glycoprotein
ENSG00000099804	481.781	0.714372	0.346319	2.06276	0.0391358	0.565241	CDC34	997	cell division cycle 34
ENSG00000197249	1288.54	0.880786	0.427031	2.06258	0.0391526	0.565241	SERPINA1	5265	serpin family A member 1
ENSG00000213080	269.306	1.3625	0.660775	2.06197	0.039211	0.56556	NA	NA	NA
ENSG00000167194	43.8934	1.48899	0.722298	2.06147	0.0392584	0.56556	C16orf92	146378	chromosome 16 open reading frame 92
ENSG00000175318	183.239	0.863827	0.41906	2.06135	0.0392699	0.56556	GRAMD2	196996	GRAM domain containing 2
ENSG00000177197	21.9744	1.24423	0.603795	2.06068	0.0393331	0.56556	NA	NA	NA
ENSG00000183304	396.651	-1.13719	0.551886	-2.06054	0.0393465	0.56556	FAM9A	171482	family with sequence similarity 9 member A
ENSG00000080166	58.4866	-1.27491	0.618754	-2.06045	0.0393559	0.56556	DCT	1638	dopachrome tautomerase
ENSG00000073331	1547.95	0.573838	0.278547	2.06011	0.0393876	0.56556	ALPK1	80216	alpha kinase 1
ENSG00000185499	4528.7	0.906921	0.440266	2.05994	0.0394043	0.56556	MUC1	4582	mucin 1, cell surface associated
ENSG00000117010	115.921	-0.721802	0.350407	-2.05989	0.0394087	0.56556	ZNF684	127396	zinc finger protein 684
ENSG00000169218	38.9722	-1.22718	0.59578	-2.05979	0.0394185	0.56556	RSPO1	284654	R-spondin 1
ENSG00000235112	2.02498	-1.80231	0.875003	-2.05978	0.0394197	NA	NA	NA	NA
ENSG00000213935	27.1914	1.27907	0.621005	2.05968	0.0394287	0.56556	NA	NA	NA
ENSG00000164330	406.709	0.751742	0.364982	2.05967	0.0394304	0.56556	EBF1	1879	early B-cell factor 1
ENSG00000225523	56.7405	-1.6076	0.780666	-2.05926	0.0394691	0.565809	NA	NA	NA
ENSG00000267166	328.623	-1.07161	0.520467	-2.05894	0.0394997	0.565942	NA	NA	NA
ENSG00000237470	215.119	1.20758	0.586577	2.05868	0.0395245	0.565992	NA	NA	NA
ENSG00000277398	72.5917	1.22874	0.596932	2.05843	0.0395492	0.56604	LILRA1	11024	leukocyte immunoglobulin like receptor A1
ENSG00000214108	3.92935	1.56365	0.759723	2.05819	0.0395721	NA	NA	NA	NA
ENSG00000214204	31.2413	1.46465	0.711737	2.05785	0.0396043	0.56642	NA	NA	NA
ENSG00000258839	14.8914	-1.26455	0.614556	-2.05767	0.0396222	0.56642	MC1R	4157	melanocortin 1 receptor
ENSG00000279231	13.5812	-1.38911	0.675295	-2.05704	0.0396821	0.56642	NA	NA	NA
ENSG00000281878	13.5812	-1.38911	0.675295	-2.05704	0.0396821	0.56642	NA	NA	NA
ENSG00000124549	418.846	-0.918167	0.446354	-2.05704	0.0396825	0.56642	BTN2A3P	54718	butyrophilin subfamily 2 member A3, pseudogene
ENSG00000189120	34.6181	-1.11699	0.543131	-2.05657	0.0397275	0.566758	SP6	80320	Sp6 transcription factor
ENSG00000163645	163.71	-1.20708	0.587164	-2.05577	0.0398043	0.567216	ERICH6	131831	glutamate rich 6
ENSG00000174667	55.6371	-1.52255	0.740677	-2.05562	0.0398192	0.567216	OR7D4	125958	olfactory receptor family 7 subfamily D member 4
ENSG00000013523	277.238	0.737213	0.358695	2.05526	0.0398537	0.567216	ANGEL1	23357	angel homolog 1
ENSG00000269845	33.2703	-0.867412	0.422083	-2.05507	0.039872	0.567216	LOC641367	641367	cyclin Y like 1 pseudogene
ENSG00000279112	33.2703	-0.867412	0.422083	-2.05507	0.039872	0.567216	LOC641367	641367	cyclin Y like 1 pseudogene
ENSG00000071205	1082.06	0.531687	0.258744	2.05488	0.0398908	0.567216	ARHGAP10	79658	Rho GTPase activating protein 10
ENSG00000197353	33.3449	1.35874	0.66129	2.05469	0.0399093	0.567216	LYPD2	137797	LY6/PLAUR domain containing 2
ENSG00000113615	2594.19	0.605508	0.294802	2.05394	0.0399811	0.567653	SEC24A	10802	SEC24 homolog A, COPII coat complex component
ENSG00000136811	1635.77	-0.440756	0.214592	-2.05393	0.0399828	0.567653	ODF2	4957	outer dense fiber of sperm tails 2
ENSG00000168303	535.427	0.515541	0.251115	2.05301	0.0400718	0.568612	MPLKIP	136647	M-phase specific PLK1 interacting protein
ENSG00000145623	2325.77	0.499107	0.243178	2.05244	0.0401271	0.568855	OSMR	9180	oncostatin M receptor
ENSG00000144824	1218.53	0.685268	0.333888	2.05239	0.0401318	0.568855	PHLDB2	90102	pleckstrin homology like domain family B member 2
ENSG00000237268	13.8681	1.71661	0.836766	2.05148	0.0402201	0.569457	NA	NA	NA
ENSG00000219776	3.94523	1.84506	0.899403	2.05142	0.0402257	NA	NA	NA	NA
ENSG00000105613	173.316	-0.950729	0.463452	-2.05141	0.0402271	0.569457	MAST1	22983	microtubule associated serine/threonine kinase 1
ENSG00000162746	47.4943	1.28096	0.624467	2.05129	0.0402386	0.569457	FCRLB	127943	Fc receptor like B
ENSG00000142655	581.622	-0.74451	0.363055	-2.05068	0.0402979	0.569752	PEX14	5195	peroxisomal biogenesis factor 14
ENSG00000116761	688.262	0.96189	0.469069	2.05064	0.0403024	0.569752	CTH	1491	cystathionine gamma-lyase
ENSG00000005059	408.126	0.62635	0.305504	2.05022	0.0403433	0.570027	MCUB	55013	mitochondrial calcium uniporter dominant negative beta subunit
ENSG00000227222	78.0511	0.938289	0.45784	2.04938	0.0404246	0.570871	DHX16	8449	DEAH-box helicase 16
ENSG00000101938	314.899	0.921593	0.449835	2.04873	0.0404882	0.571161	CHRDL1	91851	chordin like 1
ENSG00000215156	16993.2	0.767956	0.374917	2.04834	0.040527	0.571161	LOC646652	646652	integral membrane glycoprotein-like
ENSG00000060656	1070.12	-0.755292	0.36883	-2.0478	0.0405795	0.571161	PTPRU	10076	protein tyrosine phosphatase, receptor type U
ENSG00000175395	524.713	0.712168	0.347791	2.04769	0.0405905	0.571161	ZNF25	219749	zinc finger protein 25
ENSG00000198099	190.627	-0.88424	0.431869	-2.04747	0.0406115	0.571161	ADH4	127	alcohol dehydrogenase 4 (class II), pi polypeptide
ENSG00000228955	1.82709	1.23846	0.604875	2.04747	0.0406117	NA	NA	NA	NA
ENSG00000112041	382.88	-0.986456	0.481794	-2.04746	0.0406126	0.571161	TULP1	7287	tubby like protein 1
ENSG00000130303	451.975	0.799216	0.390435	2.04699	0.0406593	0.571161	BST2	684	bone marrow stromal cell antigen 2
ENSG00000198033	16.2563	-1.39504	0.681562	-2.04683	0.0406743	0.571161	TUBA3C	7278	tubulin alpha 3c
ENSG00000109466	1081.6	0.611882	0.298943	2.04682	0.040676	0.571161	KLHL2	11275	kelch like family member 2
ENSG00000130830	314.288	0.649898	0.317595	2.04631	0.0407258	0.571161	MPP1	4354	membrane palmitoylated protein 1
ENSG00000198732	668.086	-0.918559	0.448944	-2.04604	0.0407521	0.571161	SMOC1	64093	SPARC related modular calcium binding 1
ENSG00000255232	1.1739	1.39951	0.684035	2.04596	0.0407603	NA	NA	NA	NA
ENSG00000146376	1155.1	0.617851	0.302037	2.04561	0.0407944	0.571161	ARHGAP18	93663	Rho GTPase activating protein 18
ENSG00000180574	634.688	1.18882	0.581185	2.04552	0.0408037	0.571161	NA	NA	NA
ENSG00000213673	4.93332	-1.77086	0.865869	-2.04518	0.0408371	0.571161	NA	NA	NA
ENSG00000151208	1480.07	0.683644	0.33429	2.04506	0.0408486	0.571161	DLG5	9231	discs large MAGUK scaffold protein 5
ENSG00000274429	1480.07	0.683644	0.33429	2.04506	0.0408486	0.571161	DLG5	9231	discs large MAGUK scaffold protein 5
ENSG00000151117	300.373	1.11556	0.545619	2.04457	0.0408973	0.571161	TMEM86A	144110	transmembrane protein 86A
ENSG00000136478	2449.63	0.624995	0.305703	2.04445	0.040909	0.571161	TEX2	55852	testis expressed 2
ENSG00000121851	444.935	-0.637733	0.31194	-2.04441	0.0409133	0.571161	POLR3GL	84265	RNA polymerase III subunit G like
ENSG00000204540	182.11	1.17215	0.573409	2.04417	0.0409367	0.571161	PSORS1C1	170679	psoriasis susceptibility 1 candidate 1
ENSG00000178597	17.4953	-1.26556	0.619134	-2.04409	0.040945	0.571161	PSAPL1	768239	prosaposin-like 1 (gene/pseudogene)
ENSG00000260799	15.127	-1.65752	0.810912	-2.04402	0.0409521	0.571161	NA	NA	NA
ENSG00000130182	62.3665	1.62827	0.796625	2.04396	0.0409571	0.571161	ZSCAN10	84891	zinc finger and SCAN domain containing 10
ENSG00000132405	2126.44	-0.68475	0.335036	-2.04381	0.0409721	0.571161	TBC1D14	57533	TBC1 domain family member 14
ENSG00000132702	11.4429	1.47404	0.72128	2.04365	0.0409882	0.571161	HAPLN2	60484	hyaluronan and proteoglycan link protein 2
ENSG00000120708	2088.23	0.680087	0.33281	2.04347	0.0410062	0.571161	TGFBI	7045	transforming growth factor beta induced
ENSG00000212712	2.20226	-1.89098	0.925503	-2.04319	0.0410337	NA	NA	NA	NA
ENSG00000162641	103.503	-1.16178	0.56881	-2.04248	0.0411042	0.571161	AKNAD1	254268	AKNA domain containing 1
ENSG00000255063	7.33968	-1.49925	0.734055	-2.04242	0.0411097	0.571161	NA	NA	NA
ENSG00000173821	58346.1	0.478613	0.234349	2.04231	0.0411204	0.571161	RNF213	57674	ring finger protein 213
ENSG00000109016	194.871	0.993712	0.4866	2.04215	0.0411364	0.571161	DHRS7B	25979	dehydrogenase/reductase 7B
ENSG00000074621	3584.04	0.542481	0.26567	2.04194	0.0411576	0.571161	SLC24A1	9187	solute carrier family 24 member 1
ENSG00000131951	209.952	1.14196	0.559325	2.04168	0.0411835	0.571161	LRRC9	341883	leucine rich repeat containing 9
ENSG00000242110	198.437	0.778355	0.381243	2.04163	0.0411886	0.571161	AMACR	23600	alpha-methylacyl-CoA racemase
ENSG00000139044	960.113	-0.850817	0.416742	-2.04159	0.0411921	0.571161	B4GALNT3	283358	beta-1,4-N-acetyl-galactosaminyltransferase 3
ENSG00000257267	253.344	-0.621717	0.304535	-2.04153	0.0411985	0.571161	ZNF271P	10778	zinc finger protein 271, pseudogene
ENSG00000160111	502.373	-0.677147	0.331868	-2.04041	0.0413093	0.572399	CPAMD8	27151	C3 and PZP like, alpha-2-macroglobulin domain containing 8
ENSG00000251553	17.3484	1.24096	0.608412	2.03967	0.0413827	0.572799	NA	NA	NA
ENSG00000225900	20.7856	0.820824	0.402506	2.03928	0.0414217	0.572799	NA	NA	NA
ENSG00000013293	109.4	-1.10147	0.540201	-2.039	0.0414501	0.572799	SLC7A14	57709	solute carrier family 7 member 14
[truncated: 33,611 more rows]
