# Supplementary material for: Combined HER3-EGFR score in triple-negative breast cancer provides prognostic and predictive significance superior to individual biomarkers
Source: Sci Rep. 2020 Feb 20;10:3009. doi: 10.1038/s41598-020-59514-1 (PMC7033213; doi:10.1038/s41598-020-59514-1)
Supplement: Supplementary file 3 — Supplementary Table6. [file 41598_2020_59514_MOESM3_ESM.xlsx]

## Sheet: HER3_EGFR_with_factor_adj
Ensembl ID	baseMean	log2FoldChange	lfcSE	stat	pvalue	padj	symbol	entrez	name
ENSG00000170464	2313.17	-5.68441	0.588785	-9.65448	4.70537e-22	1.17898e-17	DNAJC18	202052	DnaJ heat shock protein family (Hsp40) member C18
ENSG00000154319	3830.2	-6.86114	0.715121	-9.59437	8.44272e-22	1.17898e-17	FAM167A	83648	family with sequence similarity 167 member A
ENSG00000258839	2922.88	-7.03904	0.751921	-9.36141	7.86794e-21	7.32479e-17	MC1R	4157	melanocortin 1 receptor
ENSG00000170089	1958.62	-6.02682	0.646299	-9.32512	1.10853e-20	7.74006e-17	LOC728554	728554	THO complex 3 pseudogene
ENSG00000228502	4893.99	-6.38221	0.698397	-9.13837	6.34006e-20	3.54143e-16	NA	NA	NA
ENSG00000233037	5991.61	-6.34761	0.706451	-8.9852	2.58257e-19	1.04752e-15	NA	NA	NA
ENSG00000197016	6218	-5.19039	0.577776	-8.98339	2.62545e-19	1.04752e-15	ZNF470	388566	zinc finger protein 470
ENSG00000184060	7701.3	-5.09886	0.576915	-8.83815	9.73194e-19	3.13408e-15	ADAP2	55803	ArfGAP with dual PH domains 2
ENSG00000138399	8872.5	-4.75874	0.538685	-8.834	1.00994e-18	3.13408e-15	FASTKD1	79675	FAST kinase domains 1
ENSG00000164603	3039.69	-4.81083	0.550937	-8.73209	2.5001e-18	6.98253e-15	BMT2	154743	base methyltransferase of 25S rRNA 2 homolog
ENSG00000169499	15347.8	-5.10746	0.59097	-8.6425	5.49955e-18	1.39633e-14	PLEKHA2	59339	pleckstrin homology domain containing A2
ENSG00000283088	11115.4	-4.58219	0.532675	-8.60223	7.81802e-18	1.81958e-14	ZNF320	162967	zinc finger protein 320
ENSG00000154065	2395.3	-5.89494	0.696574	-8.46277	2.61111e-17	5.60966e-14	ANKRD29	147463	ankyrin repeat domain 29
ENSG00000168944	10621.1	-4.55956	0.54267	-8.4021	4.38574e-17	8.21613e-14	CEP120	153241	centrosomal protein 120
ENSG00000173674	3767.48	-4.07142	0.484614	-8.40138	4.41269e-17	8.21613e-14	EIF1AX	1964	eukaryotic translation initiation factor 1A, X-linked
ENSG00000136159	2749.02	-4.91314	0.588252	-8.35211	6.70536e-17	1.14918e-13	NUDT15	55270	nudix hydrolase 15
ENSG00000184209	2658.31	-4.91363	0.588662	-8.34712	6.99492e-17	1.14918e-13	SNRNP35	11066	small nuclear ribonucleoprotein U11/U12 subunit 35
ENSG00000261208	708.13	-6.06155	0.727473	-8.33234	7.92598e-17	1.2298e-13	NA	NA	NA
ENSG00000138587	3128.75	-4.37934	0.52612	-8.32383	8.51676e-17	1.25192e-13	MNS1	55329	meiosis specific nuclear structural 1
ENSG00000206561	4691.37	-4.7109	0.566936	-8.3094	9.61887e-17	1.34323e-13	COLQ	8292	collagen like tail subunit of asymmetric acetylcholinesterase
ENSG00000146700	874.266	-5.06947	0.610783	-8.29995	1.04153e-16	1.38518e-13	SSC4D	136853	scavenger receptor cysteine rich family member with 4 domains
ENSG00000070182	16763	-5.29537	0.638557	-8.29272	1.10687e-16	1.40517e-13	SPTB	6710	spectrin beta, erythrocytic
ENSG00000235602	1964.21	-5.17091	0.63157	-8.1874	2.66937e-16	3.24143e-13	POU5F1P3	642559	POU class 5 homeobox 1 pseudogene 3
ENSG00000137692	4902.72	-3.77981	0.464487	-8.13759	4.03218e-16	4.69228e-13	DCUN1D5	84259	defective in cullin neddylation 1 domain containing 5
ENSG00000224117	1167.7	-4.87738	0.602645	-8.09328	5.80795e-16	6.48841e-13	NA	NA	NA
ENSG00000074935	3357.36	-4.0448	0.500646	-8.07917	6.52085e-16	7.00465e-13	TUBE1	51175	tubulin epsilon 1
ENSG00000141577	2747.73	-4.42808	0.551652	-8.02694	9.99323e-16	1.03371e-12	CEP131	22994	centrosomal protein 131
ENSG00000169635	875.937	-4.6266	0.583586	-7.92788	2.22921e-15	2.22356e-12	HIC2	23119	hypermethylated in cancer 2
ENSG00000172005	580.544	-5.73606	0.724764	-7.91438	2.48486e-15	2.39309e-12	MAL	4118	mal, T-cell differentiation protein
ENSG00000186448	1980.8	-3.80974	0.482847	-7.89015	3.01823e-15	2.71923e-12	ZNF197	10168	zinc finger protein 197
ENSG00000281709	1980.8	-3.80974	0.482847	-7.89015	3.01823e-15	2.71923e-12	ZNF197	10168	zinc finger protein 197
ENSG00000139645	7007.22	-4.10324	0.522314	-7.85587	3.96992e-15	3.46487e-12	ANKRD52	283373	ankyrin repeat domain 52
ENSG00000182175	4768.39	-4.41777	0.564291	-7.8289	4.9217e-15	4.1654e-12	RGMA	56963	repulsive guidance molecule family member a
ENSG00000163069	3165.98	-3.64257	0.470649	-7.73946	9.98411e-15	8.20136e-12	SGCB	6443	sarcoglycan beta
ENSG00000181191	1345.24	-3.70085	0.478533	-7.73375	1.04427e-14	8.33299e-12	PJA1	64219	praja ring finger ubiquitin ligase 1
ENSG00000172689	816.071	-5.6058	0.725652	-7.72519	1.11685e-14	8.66458e-12	MS4A10	341116	membrane spanning 4-domains A10
ENSG00000184384	9024.76	-3.44673	0.449349	-7.6705	1.71333e-14	1.29329e-11	MAML2	84441	mastermind like transcriptional coactivator 2
ENSG00000220205	757.99	-3.93641	0.514058	-7.65753	1.89546e-14	1.38186e-11	VAMP2	6844	vesicle associated membrane protein 2
ENSG00000132357	4271.48	-4.08129	0.533138	-7.65523	1.92962e-14	1.38186e-11	CARD6	84674	caspase recruitment domain family member 6
ENSG00000113302	8338.23	-5.86783	0.772916	-7.5918	3.15482e-14	2.20277e-11	IL12B	3593	interleukin 12B
ENSG00000159267	9756.71	-3.73888	0.493353	-7.5785	3.4957e-14	2.38126e-11	HLCS	3141	holocarboxylase synthetase
ENSG00000275495	1428.28	-3.51604	0.468752	-7.50085	6.34051e-14	4.21629e-11	NA	NA	NA
ENSG00000278666	1489.61	-3.62398	0.484434	-7.48085	7.38424e-14	4.79615e-11	NA	NA	NA
ENSG00000089876	2554.44	-3.6401	0.486941	-7.47544	7.69478e-14	4.88426e-11	DHX32	55760	DEAH-box helicase 32 (putative)
ENSG00000172969	3016.93	-5.28157	0.709313	-7.44604	9.61867e-14	5.96977e-11	FRG2C	100288801	FSHD region gene 2 family member C
ENSG00000014138	4427.44	-3.5908	0.488553	-7.34988	1.98386e-13	1.1919e-10	POLA2	23649	DNA polymerase alpha 2, accessory subunit
ENSG00000206530	9807.85	-3.75991	0.511664	-7.34841	2.00577e-13	1.1919e-10	CFAP44	55779	cilia and flagella associated protein 44
ENSG00000240344	1957.99	-3.59948	0.491716	-7.32023	2.47554e-13	1.4404e-10	PPIL3	53938	peptidylprolyl isomerase like 3
ENSG00000241962	818.63	-5.24	0.716663	-7.31166	2.63857e-13	1.50393e-10	MRPL30	51263	mitochondrial ribosomal protein L30
ENSG00000147138	1267.72	-4.16898	0.572221	-7.28562	3.20197e-13	1.78856e-10	GPR174	84636	G protein-coupled receptor 174
ENSG00000267041	9003.39	-3.83234	0.526363	-7.2808	3.31857e-13	1.80912e-10	ZNF850	342892	zinc finger protein 850
ENSG00000187601	1466.07	-4.63549	0.636849	-7.27879	3.36833e-13	1.80912e-10	MAGEH1	28986	MAGE family member H1
ENSG00000278494	3355.44	-3.43171	0.472389	-7.26459	3.74159e-13	1.93517e-10	RRN3	54700	RRN3 homolog, RNA polymerase I transcription factor
ENSG00000085721	3355.44	-3.43171	0.472389	-7.26459	3.74159e-13	1.93517e-10	RRN3	54700	RRN3 homolog, RNA polymerase I transcription factor
ENSG00000257790	273.427	-5.1794	0.714826	-7.24568	4.30279e-13	2.18495e-10	NA	NA	NA
ENSG00000277603	6902.53	-4.78461	0.661496	-7.233	4.7243e-13	2.35616e-10	TPO	7173	thyroid peroxidase
ENSG00000086848	7080.78	-3.63619	0.504216	-7.21157	5.53106e-13	2.67573e-10	ALG9	79796	ALG9, alpha-1,2-mannosyltransferase
ENSG00000227399	212.525	-5.63507	0.781462	-7.21094	5.55667e-13	2.67573e-10	NA	NA	NA
ENSG00000254712	197.33	-5.28686	0.733937	-7.20343	5.87162e-13	2.77947e-10	NA	NA	NA
ENSG00000099956	8189.14	-3.5736	0.497589	-7.18183	6.8782e-13	3.20169e-10	SMARCB1	6598	SWI/SNF related, matrix associated, actin dependent regulator of chromatin, subfamily b, member 1
ENSG00000146842	4397.49	-3.07911	0.42944	-7.17006	7.49623e-13	3.43217e-10	TMEM209	84928	transmembrane protein 209
ENSG00000124003	1417.68	-4.85939	0.678309	-7.16397	7.83727e-13	3.53044e-10	MOGAT1	116255	monoacylglycerol O-acyltransferase 1
ENSG00000068976	4056.24	-4.29443	0.59997	-7.15775	8.20149e-13	3.63586e-10	PYGM	5837	phosphorylase, glycogen, muscle
ENSG00000188004	461.763	-4.20488	0.59079	-7.11739	1.09994e-12	4.80003e-10	C1orf204	284677	chromosome 1 open reading frame 204
ENSG00000135723	2357.27	-3.31747	0.46693	-7.10486	1.20444e-12	5.17521e-10	FHOD1	29109	formin homology 2 domain containing 1
ENSG00000186367	232.385	-4.78345	0.677928	-7.05599	1.7137e-12	7.25182e-10	KIAA1024L	100127206	KIAA1024 like
ENSG00000235618	13958.4	-4.95356	0.70405	-7.0358	1.98116e-12	8.25849e-10	FAM21EP	100421577	family with sequence similarity 21, member A pseudogene
ENSG00000171574	899.148	-3.77997	0.540422	-6.99447	2.66263e-12	1.0936e-09	ZNF584	201514	zinc finger protein 584
ENSG00000163909	530.093	-3.96801	0.567887	-6.98733	2.80162e-12	1.13401e-09	HEYL	26508	hes related family bHLH transcription factor with YRPW motif-like
ENSG00000175175	4102.25	-4.34747	0.622531	-6.98355	2.87818e-12	1.13541e-09	PPM1E	22843	protein phosphatase, Mg2+/Mn2+ dependent 1E
ENSG00000186665	443.953	-4.42071	0.633054	-6.98315	2.88639e-12	1.13541e-09	C17orf58	284018	chromosome 17 open reading frame 58
ENSG00000141456	7922.01	-3.43454	0.49255	-6.97296	3.10331e-12	1.20378e-09	PELP1	27043	proline, glutamate and leucine rich protein 1
ENSG00000115966	4898.93	-3.04993	0.438185	-6.96037	3.3938e-12	1.29843e-09	ATF2	1386	activating transcription factor 2
ENSG00000152495	1592.94	-4.12549	0.59315	-6.95522	3.52001e-12	1.32852e-09	CAMK4	814	calcium/calmodulin dependent protein kinase IV
ENSG00000165521	4875.32	-3.90979	0.56359	-6.9373	3.99668e-12	1.48831e-09	EML5	161436	echinoderm microtubule associated protein like 5
ENSG00000120658	1421.78	-4.11192	0.596789	-6.89007	5.57663e-12	2.04934e-09	ENOX1	55068	ecto-NOX disulfide-thiol exchanger 1
ENSG00000118217	11972	-3.27803	0.475947	-6.88739	5.68261e-12	2.06116e-09	ATF6	22926	activating transcription factor 6
ENSG00000171503	2334.86	-2.96214	0.431584	-6.86342	6.72333e-12	2.40738e-09	ETFDH	2110	electron transfer flavoprotein dehydrogenase
ENSG00000206491	139.35	-3.45952	0.506401	-6.83159	8.39791e-12	2.86031e-09	PRR3	80742	proline rich 3
ENSG00000223887	139.35	-3.45952	0.506401	-6.83159	8.39791e-12	2.86031e-09	PRR3	80742	proline rich 3
ENSG00000229202	139.35	-3.45952	0.506401	-6.83159	8.39791e-12	2.86031e-09	PRR3	80742	proline rich 3
ENSG00000228186	139.35	-3.45952	0.506401	-6.83159	8.39791e-12	2.86031e-09	PRR3	80742	proline rich 3
ENSG00000148481	4684.58	-3.17419	0.465772	-6.81489	9.4333e-12	3.17425e-09	FAM188A	80013	family with sequence similarity 188 member A
ENSG00000166275	389.546	-4.38142	0.646839	-6.77358	1.25638e-11	4.1773e-09	BORCS7	119032	BLOC-1 related complex subunit 7
ENSG00000170113	3984.2	-3.84506	0.56884	-6.75947	1.38497e-11	4.55069e-09	NIPA1	123606	non imprinted in Prader-Willi/Angelman syndrome 1
ENSG00000060558	1032.25	-3.70968	0.549807	-6.74725	1.50674e-11	4.88192e-09	GNA15	2769	G protein subunit alpha 15
ENSG00000091542	2562.34	-3.18741	0.472495	-6.74591	1.52074e-11	4.88192e-09	ALKBH5	54890	alkB homolog 5, RNA demethylase
ENSG00000237840	7652.23	-4.54858	0.67594	-6.72926	1.70531e-11	5.40044e-09	NA	NA	NA
ENSG00000213216	353.299	-4.41704	0.656523	-6.72793	1.72093e-11	5.40044e-09	NA	NA	NA
ENSG00000149599	996.051	-4.5	0.66998	-6.71662	1.85994e-11	5.77182e-09	DUSP15	128853	dual specificity phosphatase 15
ENSG00000138594	4834.3	-3.22458	0.481726	-6.69381	2.17431e-11	6.67323e-09	TMOD3	29766	tropomodulin 3
ENSG00000176208	4606.85	-2.99162	0.44777	-6.68116	2.37057e-11	7.19648e-09	ATAD5	79915	ATPase family, AAA domain containing 5
ENSG00000165915	4241.75	-3.81095	0.570916	-6.67515	2.46986e-11	7.41728e-09	SLC39A13	91252	solute carrier family 39 member 13
ENSG00000163820	14298.6	-3.41809	0.513325	-6.65873	2.76204e-11	8.20648e-09	FYCO1	79443	FYVE and coiled-coil domain containing 1
ENSG00000103994	11918.2	-3.10888	0.467428	-6.65104	2.91028e-11	8.55592e-09	ZNF106	64397	zinc finger protein 106
ENSG00000090512	3841.89	-5.34104	0.803587	-6.6465	3.0015e-11	8.61499e-09	FETUB	26998	fetuin B
ENSG00000101222	753.995	-5.31139	0.79915	-6.64631	3.00534e-11	8.61499e-09	SPEF1	25876	sperm flagellar 1
ENSG00000125945	779.997	-2.91731	0.439093	-6.64395	3.05376e-11	8.61499e-09	ZNF436	80818	zinc finger protein 436
ENSG00000283009	779.997	-2.91731	0.439093	-6.64395	3.05376e-11	8.61499e-09	ZNF436	80818	zinc finger protein 436
ENSG00000276021	676.348	-3.57524	0.538553	-6.63861	3.16657e-11	8.84392e-09	WDR81	124997	WD repeat domain 81
ENSG00000229927	2056.09	-4.31286	0.650202	-6.63311	3.28681e-11	9.08885e-09	NA	NA	NA
ENSG00000139549	1508.09	-5.27714	0.797103	-6.6204	3.58223e-11	9.80864e-09	DHH	50846	desert hedgehog
ENSG00000148288	575.089	-3.59384	0.543127	-6.61694	3.66723e-11	9.94388e-09	GBGT1	26301	globoside alpha-1,3-N-acetylgalactosaminyltransferase 1
ENSG00000139344	1211.55	-4.12546	0.623909	-6.61228	3.7845e-11	1.01632e-08	AMDHD1	144193	amidohydrolase domain containing 1
ENSG00000136098	1952.64	-3.36043	0.50846	-6.60903	3.86836e-11	1.02895e-08	NEK3	4752	NIMA related kinase 3
ENSG00000258679	855.992	-5.21846	0.793056	-6.58019	4.69838e-11	1.23793e-08	NA	NA	NA
ENSG00000189079	16094.2	-3.06431	0.467065	-6.56079	5.35245e-11	1.38572e-08	ARID2	196528	AT-rich interaction domain 2
ENSG00000067533	4144.73	-3.02041	0.460385	-6.56062	5.35851e-11	1.38572e-08	RRP15	51018	ribosomal RNA processing 15 homolog
ENSG00000106355	780.597	-2.94152	0.448679	-6.55595	5.52881e-11	1.41664e-08	LSM5	23658	LSM5 homolog, U6 small nuclear RNA and mRNA degradation associated
ENSG00000139651	2133.74	-3.36446	0.513471	-6.55238	5.66273e-11	1.43777e-08	ZNF740	283337	zinc finger protein 740
ENSG00000171105	13122.2	-3.07968	0.471096	-6.53725	6.26583e-11	1.57656e-08	INSR	3643	insulin receptor
ENSG00000165682	672.792	-4.40203	0.674122	-6.53001	6.57646e-11	1.63995e-08	CLEC1B	51266	C-type lectin domain family 1 member B
ENSG00000230721	439.387	-4.84139	0.743392	-6.51256	7.38783e-11	1.82597e-08	NA	NA	NA
ENSG00000135482	327.073	-3.18991	0.490409	-6.50461	7.78969e-11	1.90841e-08	ZC3H10	84872	zinc finger CCCH-type containing 10
ENSG00000113597	1217	-3.07823	0.473616	-6.49943	8.06267e-11	1.95811e-08	TRAPPC13	80006	trafficking protein particle complex 13
ENSG00000166359	1844.27	-3.96835	0.611248	-6.49221	8.45864e-11	2.03046e-08	WDR88	126248	WD repeat domain 88
ENSG00000197165	1047.18	-3.95642	0.60949	-6.49137	8.50598e-11	2.03046e-08	SULT1A2	6799	sulfotransferase family 1A member 2
ENSG00000169379	4559.26	-3.14719	0.485055	-6.48831	8.68065e-11	2.05459e-08	ARL13B	200894	ADP ribosylation factor like GTPase 13B
ENSG00000215148	1945.43	-5.27893	0.814456	-6.48154	9.07935e-11	2.1309e-08	NA	NA	NA
ENSG00000157212	3865.44	-2.77801	0.428876	-6.47742	9.33023e-11	2.16043e-08	PAXIP1	22976	PAX interacting protein 1
ENSG00000213269	52.2009	-4.69214	0.724438	-6.47694	9.35988e-11	2.16043e-08	NA	NA	NA
ENSG00000126218	1024.95	-4.08799	0.632541	-6.4628	1.02782e-10	2.33466e-08	F10	2159	coagulation factor X
ENSG00000185272	883.848	-4.60381	0.712362	-6.46275	1.02819e-10	2.33466e-08	RBM11	54033	RNA binding motif protein 11
ENSG00000119125	1397.24	-4.47627	0.694622	-6.44418	1.16223e-10	2.61774e-08	GDA	9615	guanine deaminase
ENSG00000019102	603.869	-4.23533	0.657666	-6.43993	1.19525e-10	2.67058e-08	VSIG2	23584	V-set and immunoglobulin domain containing 2
ENSG00000140876	181.397	-3.41733	0.531885	-6.42495	1.31916e-10	2.92404e-08	NUDT7	283927	nudix hydrolase 7
ENSG00000170448	3767.94	-2.82923	0.441007	-6.41539	1.40464e-10	3.089e-08	NFXL1	152518	nuclear transcription factor, X-box binding like 1
ENSG00000177663	8474.14	-3.36565	0.525	-6.41075	1.44805e-10	3.15958e-08	IL17RA	23765	interleukin 17 receptor A
ENSG00000005884	2567	-3.25036	0.507582	-6.40361	1.51748e-10	3.2759e-08	ITGA3	3675	integrin subunit alpha 3
ENSG00000171467	8454.75	-2.7419	0.42823	-6.40287	1.52482e-10	3.2759e-08	ZNF318	24149	zinc finger protein 318
ENSG00000174013	462.617	-3.02021	0.472693	-6.38936	1.66584e-10	3.55154e-08	FBXO45	200933	F-box protein 45
ENSG00000157326	3341.52	-3.27812	0.514758	-6.36828	1.91164e-10	4.04472e-08	DHRS4	10901	dehydrogenase/reductase 4
ENSG00000151322	1497.56	-3.48598	0.549055	-6.34907	2.16627e-10	4.549e-08	NPAS3	64067	neuronal PAS domain protein 3
ENSG00000243156	6796.97	-2.64068	0.416734	-6.33662	2.34865e-10	4.86581e-08	MICAL3	57553	microtubule associated monooxygenase, calponin and LIM domain containing 3
ENSG00000162631	943.88	-4.05278	0.639603	-6.3364	2.35198e-10	4.86581e-08	NTNG1	22854	netrin G1
ENSG00000103888	12363.9	-3.08276	0.487698	-6.32104	2.59809e-10	5.33544e-08	CEMIP	57214	cell migration inducing hyaluronan binding protein
ENSG00000223766	92.8621	-3.5366	0.561964	-6.29329	3.10798e-10	6.24481e-08	PRR3	80742	proline rich 3
ENSG00000233564	92.8621	-3.5366	0.561964	-6.29329	3.10798e-10	6.24481e-08	PRR3	80742	proline rich 3
ENSG00000204576	92.8621	-3.5366	0.561964	-6.29329	3.10798e-10	6.24481e-08	PRR3	80742	proline rich 3
ENSG00000064309	5001.06	-2.86356	0.456358	-6.27481	3.50052e-10	6.98329e-08	CDON	50937	cell adhesion associated, oncogene regulated
ENSG00000143632	1325.17	-3.87291	0.617654	-6.27035	3.60239e-10	7.13012e-08	ACTA1	58	actin, alpha 1, skeletal muscle
ENSG00000084110	4129.24	-4.11062	0.655668	-6.26937	3.62518e-10	7.13012e-08	HAL	3034	histidine ammonia-lyase
ENSG00000001036	3304.9	-3.1334	0.500371	-6.26214	3.79723e-10	7.41628e-08	FUCA2	2519	fucosidase, alpha-L- 2, plasma
ENSG00000198040	6116.9	-2.7546	0.44086	-6.24826	4.15057e-10	8.05008e-08	ZNF84	7637	zinc finger protein 84
ENSG00000155729	1678.35	-3.095	0.496455	-6.2342	4.54078e-10	8.72948e-08	KCTD18	130535	potassium channel tetramerization domain containing 18
ENSG00000125457	905.718	-3.20705	0.514492	-6.23343	4.56337e-10	8.72948e-08	MIF4GD	57409	MIF4G domain containing
ENSG00000214517	2737.2	-2.80303	0.450038	-6.22842	4.71161e-10	8.89444e-08	PPME1	51400	protein phosphatase methylesterase 1
ENSG00000167716	1041.21	-3.44882	0.553728	-6.22836	4.7133e-10	8.89444e-08	WDR81	124997	WD repeat domain 81
ENSG00000153233	1698.31	-4.49962	0.722764	-6.22557	4.79801e-10	8.99354e-08	PTPRR	5801	protein tyrosine phosphatase, receptor type R
ENSG00000122257	10592.9	-2.29262	0.368475	-6.22192	4.9112e-10	9.14432e-08	RBBP6	5930	RB binding protein 6, ubiquitin ligase
ENSG00000204815	1695.54	-3.93952	0.634028	-6.21348	5.18239e-10	9.58536e-08	TTC25	83538	tetratricopeptide repeat domain 25
ENSG00000033800	10644.7	-2.73364	0.440569	-6.2048	5.47674e-10	1.00631e-07	PIAS1	8554	protein inhibitor of activated STAT 1
ENSG00000250071	315.397	-4.79799	0.774639	-6.19384	5.87141e-10	1.07178e-07	NA	NA	NA
ENSG00000204344	443.137	-3.36575	0.544358	-6.18296	6.291e-10	1.14092e-07	STK19	8859	serine/threonine kinase 19
ENSG00000244682	6853.86	-2.95993	0.478833	-6.18155	6.34735e-10	1.14371e-07	NA	NA	NA
ENSG00000107371	2430.07	-3.03106	0.490606	-6.17819	6.4842e-10	1.14852e-07	EXOSC3	51010	exosome component 3
ENSG00000149948	2152.21	-4.11346	0.665831	-6.17794	6.49429e-10	1.14852e-07	HMGA2	8091	high mobility group AT-hook 2
ENSG00000170454	3778.18	-4.62862	0.749226	-6.17786	6.49742e-10	1.14852e-07	KRT75	9119	keratin 75
ENSG00000219693	194.109	-4.48675	0.727165	-6.17019	6.82068e-10	1.19808e-07	NA	NA	NA
ENSG00000219682	2543.93	-3.80659	0.617965	-6.15988	7.28004e-10	1.27078e-07	NA	NA	NA
ENSG00000226268	743.504	-3.21438	0.523075	-6.14517	7.988e-10	1.38569e-07	NA	NA	NA
ENSG00000149658	1566.42	-2.85828	0.465936	-6.13448	8.54408e-10	1.46465e-07	YTHDF1	54915	YTH N6-methyladenosine RNA binding protein 1
ENSG00000150551	328.429	-4.47804	0.729988	-6.1344	8.548e-10	1.46465e-07	LYPD1	116372	LY6/PLAUR domain containing 1
ENSG00000039537	8196.41	-4.36332	0.713099	-6.11881	9.4276e-10	1.60551e-07	C6	729	complement C6
ENSG00000132952	3665.98	-2.8201	0.461027	-6.117	9.53546e-10	1.61404e-07	USPL1	10208	ubiquitin specific peptidase like 1
ENSG00000213918	2635.21	-2.97231	0.486642	-6.10778	1.01024e-09	1.69902e-07	DNASE1	1773	deoxyribonuclease 1
ENSG00000165359	3069.17	-2.82451	0.462511	-6.10689	1.01592e-09	1.69902e-07	INTS6L	203522	integrator complex subunit 6 like
ENSG00000185453	726.922	-3.51284	0.575409	-6.10494	1.0284e-09	1.70966e-07	C19orf68	374920	chromosome 19 open reading frame 68
ENSG00000204852	4742.19	-2.86749	0.471277	-6.08451	1.16851e-09	1.93108e-07	TCTN1	79600	tectonic family member 1
ENSG00000173611	1091.45	-2.74771	0.452952	-6.06622	1.30952e-09	2.15139e-07	SCAI	286205	suppressor of cancer cell invasion
ENSG00000226948	579.559	-4.92364	0.813059	-6.0557	1.39811e-09	2.28349e-07	NA	NA	NA
ENSG00000204086	419.241	-4.15225	0.68673	-6.0464	1.48115e-09	2.40506e-07	RPA4	29935	replication protein A4
ENSG00000100354	16369.2	-2.97853	0.493554	-6.03486	1.591e-09	2.5685e-07	TNRC6B	23112	trinucleotide repeat containing 6B
ENSG00000109270	1018.07	-2.539	0.420862	-6.03285	1.61091e-09	2.5857e-07	LAMTOR3	8649	late endosomal/lysosomal adaptor, MAPK and MTOR activator 3
ENSG00000056972	2106.67	-2.82598	0.468527	-6.03163	1.62317e-09	2.59049e-07	TRAF3IP2	10758	TRAF3 interacting protein 2
ENSG00000183117	5580.58	-3.75154	0.62322	-6.0196	1.74846e-09	2.77459e-07	CSMD1	64478	CUB and Sushi multiple domains 1
ENSG00000158258	1568.57	-3.31608	0.551409	-6.01382	1.81202e-09	2.8592e-07	CLSTN2	64084	calsyntenin 2
ENSG00000237190	153.35	-2.8847	0.479824	-6.012	1.83253e-09	2.87532e-07	CDKN2AIPNL	91368	CDKN2A interacting protein N-terminal like
ENSG00000083457	1044.43	-2.60316	0.433205	-6.00907	1.86592e-09	2.91135e-07	ITGAE	3682	integrin subunit alpha E
ENSG00000267534	1106.79	-2.6069	0.43524	-5.98957	2.10399e-09	3.26458e-07	S1PR2	9294	sphingosine-1-phosphate receptor 2
ENSG00000129235	2100.47	-3.23176	0.539975	-5.98501	2.16383e-09	3.33887e-07	TXNDC17	84817	thioredoxin domain containing 17
ENSG00000277149	1314.68	-3.00286	0.503487	-5.96413	2.45944e-09	3.77416e-07	TYW1B	441250	tRNA-yW synthesizing protein 1 homolog B
ENSG00000225251	291.227	-4.97003	0.833572	-5.96233	2.48664e-09	3.79505e-07	NA	NA	NA
ENSG00000144182	678.952	-2.82815	0.475006	-5.95392	2.61795e-09	3.97373e-07	LIPT1	51601	lipoyltransferase 1
ENSG00000196358	295.25	-3.55607	0.599646	-5.93029	3.02401e-09	4.56528e-07	NTNG2	84628	netrin G2
ENSG00000125968	228.949	-3.58897	0.608026	-5.90266	3.57695e-09	5.371e-07	ID1	3397	inhibitor of DNA binding 1, HLH protein
ENSG00000137821	1323.13	-3.16867	0.536903	-5.90175	3.59656e-09	5.37156e-07	LRRC49	54839	leucine rich repeat containing 49
ENSG00000136463	2787.19	-3.09829	0.52706	-5.87844	4.14141e-09	6.14083e-07	TACO1	51204	translational activator of cytochrome c oxidase I
ENSG00000092208	709.243	-2.70314	0.459884	-5.87788	4.1556e-09	6.14083e-07	GEMIN2	8487	gem nuclear organelle associated protein 2
ENSG00000108592	5231.89	-2.98045	0.507708	-5.87041	4.3471e-09	6.39e-07	FTSJ3	117246	FtsJ homolog 3
ENSG00000260238	546.515	-3.25698	0.555247	-5.86582	4.46926e-09	6.53519e-07	PMF1-BGLAP	100527963	PMF1-BGLAP readthrough
ENSG00000276070	148	-4.03991	0.690032	-5.85468	4.77933e-09	6.91616e-07	CCL4L2	9560	C-C motif chemokine ligand 4 like 2
ENSG00000276125	148	-4.03991	0.690032	-5.85468	4.77933e-09	6.91616e-07	CCL4L2	9560	C-C motif chemokine ligand 4 like 2
ENSG00000090487	10151	-2.54807	0.435679	-5.84851	4.95985e-09	7.14039e-07	SPG21	51324	spastic paraplegia 21 (autosomal recessive, Mast syndrome)
ENSG00000138030	1030.45	-3.09171	0.529224	-5.84197	5.15865e-09	7.38851e-07	KHK	3795	ketohexokinase
ENSG00000259609	236.097	-4.41316	0.756712	-5.83202	5.4762e-09	7.8033e-07	NA	NA	NA
ENSG00000136982	1674.54	-2.5376	0.43547	-5.82728	5.63376e-09	7.98708e-07	DSCC1	79075	DNA replication and sister chromatid cohesion 1
ENSG00000099365	373.194	-3.72655	0.639852	-5.82408	5.74298e-09	8.10079e-07	STX1B	112755	syntaxin 1B
ENSG00000136872	1606.84	-4.09866	0.704442	-5.8183	5.94502e-09	8.28876e-07	ALDOB	229	aldolase, fructose-bisphosphate B
ENSG00000131183	1322.3	-4.3983	0.755982	-5.818	5.95567e-09	8.28876e-07	SLC34A1	6569	solute carrier family 34 member 1
ENSG00000223756	1644.81	-2.85421	0.490605	-5.81773	5.96527e-09	8.28876e-07	TSSC2	650368	tumor suppressing subtransferable candidate 2 pseudogene
ENSG00000100577	963.269	-3.06953	0.529011	-5.8024	6.53736e-09	9.0387e-07	GSTZ1	2954	glutathione S-transferase zeta 1
ENSG00000163703	2270.63	-2.66227	0.459396	-5.79516	6.82573e-09	9.39093e-07	CRELD1	78987	cysteine rich with EGF like domains 1
ENSG00000169330	972.054	-3.01827	0.521057	-5.7926	6.93066e-09	9.48855e-07	KIAA1024	23251	KIAA1024
ENSG00000257838	16773	-4.20136	0.728589	-5.76643	8.09685e-09	1.10311e-06	LOC653786	653786	otoancorin pseudogene
ENSG00000157884	717.075	-4.46184	0.774147	-5.76356	8.23565e-09	1.11657e-06	CIB4	130106	calcium and integrin binding family member 4
ENSG00000154589	1084.31	-3.17608	0.551277	-5.76132	8.34573e-09	1.12603e-06	LY96	23643	lymphocyte antigen 96
ENSG00000167555	1469.67	-2.66694	0.463946	-5.74838	9.01e-09	1.20981e-06	ZNF528	84436	zinc finger protein 528
ENSG00000102580	2617.06	-2.44191	0.425069	-5.74473	9.20652e-09	1.22698e-06	DNAJC3	5611	DnaJ heat shock protein family (Hsp40) member C3
ENSG00000140365	1061.13	-2.74724	0.478247	-5.74438	9.22575e-09	1.22698e-06	COMMD4	54939	COMM domain containing 4
ENSG00000121297	782.345	-3.0568	0.532325	-5.74235	9.33697e-09	1.23589e-06	TSHZ3	57616	teashirt zinc finger homeobox 3
ENSG00000066651	4774.39	-2.61486	0.455581	-5.73962	9.48888e-09	1.25007e-06	TRMT11	60487	tRNA methyltransferase 11 homolog
ENSG00000183304	5891.11	-3.86729	0.675573	-5.72445	1.03769e-08	1.36064e-06	FAM9A	171482	family with sequence similarity 9 member A
ENSG00000116918	1913.98	-2.18897	0.383274	-5.71125	1.12152e-08	1.46369e-06	TSNAX	7257	translin associated factor X
ENSG00000167525	294.765	-2.92359	0.512069	-5.70936	1.134e-08	1.4731e-06	PROCA1	147011	protein interacting with cyclin A1
ENSG00000118762	6645.46	-2.35278	0.412735	-5.70047	1.1948e-08	1.54489e-06	PKD2	5311	polycystin 2, transient receptor potential cation channel
ENSG00000005700	2920.73	-2.11104	0.371183	-5.68733	1.2904e-08	1.6532e-06	IBTK	25998	inhibitor of Bruton tyrosine kinase
ENSG00000283068	2920.73	-2.11104	0.371183	-5.68733	1.2904e-08	1.6532e-06	IBTK	25998	inhibitor of Bruton tyrosine kinase
ENSG00000180138	909.92	-4.53798	0.800488	-5.66902	1.43616e-08	1.83153e-06	CSNK1A1L	122011	casein kinase 1 alpha 1 like
ENSG00000115839	10089.9	-2.19217	0.386863	-5.66653	1.45716e-08	1.84986e-06	RAB3GAP1	22930	RAB3 GTPase activating protein catalytic subunit 1
ENSG00000184014	7053.93	-2.52962	0.448571	-5.63929	1.70749e-08	2.15786e-06	DENND5A	23258	DENN domain containing 5A
ENSG00000183864	1266.79	-2.45434	0.4358	-5.63181	1.78328e-08	2.24348e-06	TOB2	10766	transducer of ERBB2, 2
ENSG00000196834	4471.96	-4.22136	0.751958	-5.61383	1.97895e-08	2.47848e-06	POTEI	653269	POTE ankyrin domain family member I
ENSG00000214842	1093.14	-3.46576	0.618736	-5.60136	2.12682e-08	2.65178e-06	RAD51AP2	729475	RAD51 associated protein 2
ENSG00000111728	942.882	-2.31659	0.413766	-5.5988	2.15844e-08	2.67924e-06	ST8SIA1	6489	ST8 alpha-N-acetyl-neuraminide alpha-2,8-sialyltransferase 1
ENSG00000249661	110.671	-3.31356	0.593673	-5.58146	2.38507e-08	2.94745e-06	NA	NA	NA
ENSG00000251429	721.597	-3.63399	0.651886	-5.57458	2.48128e-08	3.04698e-06	NA	NA	NA
ENSG00000186628	1081.27	-3.22264	0.578139	-5.57415	2.48742e-08	3.04698e-06	FSD2	123722	fibronectin type III and SPRY domain containing 2
ENSG00000224287	568.931	-2.63848	0.473556	-5.57163	2.52365e-08	3.07786e-06	MSL3P1	151507	male-specific lethal 3 homolog (Drosophila) pseudogene 1
ENSG00000274853	109.855	-3.13921	0.56501	-5.55603	2.75975e-08	3.33666e-06	MRM1	79922	mitochondrial rRNA methyltransferase 1
ENSG00000278619	109.855	-3.13921	0.56501	-5.55603	2.75975e-08	3.33666e-06	MRM1	79922	mitochondrial rRNA methyltransferase 1
ENSG00000156298	1978.84	-3.05421	0.551624	-5.53676	3.08123e-08	3.7093e-06	TSPAN7	7102	tetraspanin 7
ENSG00000135655	6706.87	-2.27032	0.410211	-5.5345	3.12111e-08	3.74118e-06	USP15	9958	ubiquitin specific peptidase 15
ENSG00000214484	472.396	-4.74895	0.858311	-5.53289	3.14989e-08	3.75954e-06	NA	NA	NA
ENSG00000158874	543.145	-3.53037	0.638716	-5.52729	3.2521e-08	3.86501e-06	APOA2	336	apolipoprotein A2
ENSG00000223513	941.892	-4.91345	0.890127	-5.51994	3.39114e-08	4.01095e-06	NA	NA	NA
ENSG00000120708	8649.7	-2.83985	0.514531	-5.5193	3.40361e-08	4.01095e-06	TGFBI	7045	transforming growth factor beta induced
ENSG00000213903	357.939	-3.17904	0.576345	-5.51587	3.47065e-08	4.07276e-06	LTB4R	1241	leukotriene B4 receptor
ENSG00000112530	596.261	-3.96372	0.71963	-5.50801	3.62919e-08	4.24099e-06	PACRG	135138	PARK2 coregulated
ENSG00000180376	3259.58	-2.32352	0.421916	-5.50706	3.64867e-08	4.24598e-06	CCDC66	285331	coiled-coil domain containing 66
ENSG00000160948	1372.47	-2.82036	0.513384	-5.49366	3.93679e-08	4.56227e-06	VPS28	51160	VPS28, ESCRT-I subunit
ENSG00000183486	3407.72	-2.62113	0.477214	-5.49258	3.9611e-08	4.57147e-06	MX2	4600	MX dynamin like GTPase 2
ENSG00000184277	808.612	-2.583	0.470376	-5.49135	3.98876e-08	4.58445e-06	TM2D3	80213	TM2 domain containing 3
ENSG00000104738	6302.1	-2.23557	0.408238	-5.47614	4.34712e-08	4.97585e-06	MCM4	4173	minichromosome maintenance complex component 4
ENSG00000087299	3544.21	-2.87877	0.526496	-5.46779	4.55691e-08	5.19469e-06	L2HGDH	79944	L-2-hydroxyglutarate dehydrogenase
ENSG00000088247	5793.48	-2.35244	0.430756	-5.46119	4.72947e-08	5.36949e-06	KHSRP	8570	KH-type splicing regulatory protein
ENSG00000204104	2500.2	-2.39295	0.439709	-5.44211	5.26528e-08	5.95361e-06	TRAF3IP1	26146	TRAF3 interacting protein 1
ENSG00000170871	4816.98	-2.2187	0.407821	-5.44037	5.317e-08	5.98784e-06	KIAA0232	9778	KIAA0232
ENSG00000104953	360.178	-3.54687	0.653357	-5.42868	5.6771e-08	6.3677e-06	TLE6	79816	transducin like enhancer of split 6
ENSG00000214954	1197.9	-2.9713	0.547566	-5.42638	5.75092e-08	6.4247e-06	LRRC69	100130742	leucine rich repeat containing 69
ENSG00000186973	209.385	-3.68332	0.679894	-5.4175	6.04385e-08	6.72505e-06	FAM183A	440585	family with sequence similarity 183 member A
ENSG00000100583	682.279	-3.13125	0.578519	-5.41253	6.21413e-08	6.88708e-06	SAMD15	161394	sterile alpha motif domain containing 15
ENSG00000231169	293.471	-3.08324	0.571101	-5.39876	6.71021e-08	7.40749e-06	NA	NA	NA
ENSG00000213104	172.874	-3.78152	0.700988	-5.39456	6.86924e-08	7.55319e-06	NA	NA	NA
ENSG00000172543	484.228	-2.75583	0.510972	-5.3933	6.91743e-08	7.57635e-06	CTSW	1521	cathepsin W
ENSG00000186090	1093.76	-4.2225	0.783208	-5.39129	6.99525e-08	7.63166e-06	HTR3D	200909	5-hydroxytryptamine receptor 3D
ENSG00000274042	9810.24	-3.79321	0.703962	-5.38837	7.10977e-08	7.72033e-06	GOLGA6L10	647042	golgin A6 family-like 10
ENSG00000143207	4567.56	-1.96665	0.365019	-5.38782	7.13182e-08	7.72033e-06	RFWD2	64326	ring finger and WD repeat domain 2
ENSG00000142449	2026.04	-3.23031	0.600231	-5.38178	7.37544e-08	7.95323e-06	FBN3	84467	fibrillin 3
ENSG00000180871	660.622	-3.99218	0.743048	-5.3727	7.75643e-08	8.31655e-06	CXCR2	3579	C-X-C motif chemokine receptor 2
ENSG00000164163	3837.05	-2.16251	0.402527	-5.37235	7.77192e-08	8.31655e-06	ABCE1	6059	ATP binding cassette subfamily E member 1
ENSG00000136425	577.017	-3.08101	0.573765	-5.36981	7.88188e-08	8.40202e-06	CIB2	10518	calcium and integrin binding family member 2
ENSG00000197576	1319.07	-3.35876	0.625577	-5.36905	7.91522e-08	8.40548e-06	HOXA4	3201	homeobox A4
ENSG00000090554	487.368	-2.9268	0.545315	-5.36718	7.99781e-08	8.46102e-06	FLT3LG	2323	fms related tyrosine kinase 3 ligand
ENSG00000126461	1414.26	-2.13389	0.398225	-5.35851	8.39099e-08	8.84347e-06	SCAF1	58506	SR-related CTD associated factor 1
ENSG00000118276	3057.62	-3.12637	0.58501	-5.34413	9.08538e-08	9.5393e-06	B4GALT6	9331	beta-1,4-galactosyltransferase 6
ENSG00000063169	920.649	-2.35512	0.441155	-5.33852	9.37058e-08	9.80191e-06	GLTSCR1	29998	glioma tumor suppressor candidate region gene 1
ENSG00000124549	1871.15	-2.98781	0.560012	-5.33526	9.54065e-08	9.94257e-06	BTN2A3P	54718	butyrophilin subfamily 2 member A3, pseudogene
ENSG00000176014	2978.28	-2.42856	0.456766	-5.31685	1.05577e-07	1.09616e-05	TUBB6	84617	tubulin beta 6 class V
ENSG00000115504	4350.44	-2.13995	0.403053	-5.30936	1.10013e-07	1.13799e-05	EHBP1	23301	EH domain binding protein 1
ENSG00000100575	443.1	-2.19151	0.413133	-5.30461	1.12915e-07	1.16306e-05	TIMM9	26520	translocase of inner mitochondrial membrane 9
ENSG00000124541	1437.7	-2.32247	0.437868	-5.30404	1.1327e-07	1.16306e-05	RRP36	88745	ribosomal RNA processing 36
ENSG00000117597	3762.45	-1.93702	0.366064	-5.29147	1.2134e-07	1.24136e-05	DIEXF	27042	digestive organ expansion factor homolog (zebrafish)
ENSG00000283465	1831.19	-4.10709	0.776432	-5.28969	1.22524e-07	1.24889e-05	GOLGA8J	653073	golgin A8 family member J
ENSG00000224736	2410.49	-3.18572	0.602814	-5.28475	1.25879e-07	1.27708e-05	LOC554223	554223	histocompatibility antigen-related
ENSG00000111490	806.273	-2.4131	0.456695	-5.28383	1.2651e-07	1.27708e-05	TBC1D30	23329	TBC1 domain family member 30
ENSG00000137955	4609.49	-2.03902	0.385952	-5.2831	1.27017e-07	1.27708e-05	RABGGTB	5876	Rab geranylgeranyltransferase beta subunit
ENSG00000280670	1071.63	-3.17054	0.600146	-5.28295	1.27118e-07	1.27708e-05	CCDC163	126661	coiled-coil domain containing 163
ENSG00000158604	1095.38	-2.51174	0.475708	-5.27999	1.2919e-07	1.29324e-05	TMED4	222068	transmembrane p24 trafficking protein 4
ENSG00000048540	457.107	-2.11201	0.400384	-5.27497	1.32779e-07	1.32443e-05	LMO3	55885	LIM domain only 3
ENSG00000184925	309.132	-3.31875	0.631091	-5.25875	1.45041e-07	1.44159e-05	LCN12	286256	lipocalin 12
ENSG00000124496	1900.46	-2.82162	0.537133	-5.25311	1.49553e-07	1.48116e-05	TRERF1	55809	transcriptional regulating factor 1
ENSG00000137996	1478.68	-2.06068	0.392563	-5.2493	1.52682e-07	1.50681e-05	RTCA	8634	RNA 3'-terminal phosphate cyclase
ENSG00000101966	17117.2	-1.83886	0.350463	-5.24696	1.54632e-07	1.52068e-05	XIAP	331	X-linked inhibitor of apoptosis
ENSG00000166938	2695.29	-2.17004	0.413703	-5.24539	1.55949e-07	1.52825e-05	DIS3L	115752	DIS3 like exosome 3'-5' exoribonuclease
ENSG00000120699	1226.15	-2.0309	0.387577	-5.24	1.6058e-07	1.56813e-05	EXOSC8	11340	exosome component 8
ENSG00000058673	35424.3	-1.84896	0.353053	-5.23705	1.63162e-07	1.58779e-05	ZC3H11A	9877	zinc finger CCCH-type containing 11A
ENSG00000164080	4972.56	-1.91643	0.366212	-5.23311	1.66683e-07	1.61642e-05	RAD54L2	23132	RAD54-like 2 (S. cerevisiae)
ENSG00000174572	84.6309	-4.35221	0.833286	-5.22295	1.761e-07	1.70183e-05	NA	NA	NA
ENSG00000233139	2045.41	-3.34007	0.640037	-5.21855	1.80327e-07	1.73667e-05	NA	NA	NA
ENSG00000198298	635.616	-2.5477	0.488399	-5.21643	1.82404e-07	1.75064e-05	ZNF485	220992	zinc finger protein 485
ENSG00000018699	3180.5	-2.13571	0.409698	-5.2129	1.85913e-07	1.7782e-05	TTC27	55622	tetratricopeptide repeat domain 27
ENSG00000146147	2121.15	-3.27635	0.628865	-5.20995	1.88894e-07	1.80055e-05	MLIP	90523	muscular LMNA interacting protein
ENSG00000145194	363.633	-2.6964	0.517683	-5.20858	1.90288e-07	1.80158e-05	ECE2	9718	endothelin converting enzyme 2
ENSG00000111971	39.7086	-4.36238	0.838039	-5.20546	1.93517e-07	1.80158e-05	LY6G5C	80741	lymphocyte antigen 6 complex, locus G5C
ENSG00000206404	39.7086	-4.36238	0.838039	-5.20546	1.93517e-07	1.80158e-05	LY6G5C	80741	lymphocyte antigen 6 complex, locus G5C
ENSG00000226404	39.7086	-4.36238	0.838039	-5.20546	1.93517e-07	1.80158e-05	LY6G5C	80741	lymphocyte antigen 6 complex, locus G5C
ENSG00000228883	39.7086	-4.36238	0.838039	-5.20546	1.93517e-07	1.80158e-05	LY6G5C	80741	lymphocyte antigen 6 complex, locus G5C
ENSG00000231325	39.7086	-4.36238	0.838039	-5.20546	1.93517e-07	1.80158e-05	LY6G5C	80741	lymphocyte antigen 6 complex, locus G5C
ENSG00000237495	39.7086	-4.36238	0.838039	-5.20546	1.93517e-07	1.80158e-05	LY6G5C	80741	lymphocyte antigen 6 complex, locus G5C
ENSG00000134198	697.195	-2.8523	0.549127	-5.19425	2.05547e-07	1.90722e-05	TSPAN2	10100	tetraspanin 2
ENSG00000144136	3292.61	-2.10372	0.405072	-5.19346	2.06418e-07	1.90896e-05	SLC20A1	6574	solute carrier family 20 member 1
ENSG00000270011	337.447	-2.60305	0.501656	-5.18891	2.11532e-07	1.9498e-05	ZNF177	7730	zinc finger protein 177
ENSG00000196458	985.493	-2.038	0.39305	-5.18509	2.15907e-07	1.98358e-05	ZNF605	100289635	zinc finger protein 605
ENSG00000138347	6136.59	-3.41041	0.657846	-5.18422	2.16926e-07	1.9864e-05	MYPN	84665	myopalladin
ENSG00000254999	1356.36	-2.39863	0.462742	-5.18351	2.17751e-07	1.98744e-05	BRK1	55845	BRICK1, SCAR/WAVE actin nucleating complex subunit
ENSG00000184908	2342.16	-3.62132	0.699291	-5.17855	2.23612e-07	2.03428e-05	CLCNKB	1188	chloride voltage-gated channel Kb
ENSG00000053900	1993.79	-1.9982	0.385911	-5.17789	2.24412e-07	2.03494e-05	ANAPC4	29945	anaphase promoting complex subunit 4
ENSG00000114302	3433.47	-2.46043	0.476059	-5.16832	2.36212e-07	2.135e-05	PRKAR2A	5576	protein kinase cAMP-dependent type II regulatory subunit alpha
ENSG00000052344	1107.65	-2.44556	0.473425	-5.16567	2.39575e-07	2.15842e-05	PRSS8	5652	protease, serine 8
ENSG00000113712	10490.6	-2.00175	0.387785	-5.16202	2.44299e-07	2.1939e-05	CSNK1A1	1452	casein kinase 1 alpha 1
ENSG00000115827	10092.4	-1.76846	0.343209	-5.15272	2.56741e-07	2.29715e-05	DCAF17	80067	DDB1 and CUL4 associated factor 17
ENSG00000108839	940.678	-2.52519	0.490118	-5.1522	2.57442e-07	2.29715e-05	ALOX12	239	arachidonate 12-lipoxygenase, 12S type
ENSG00000150201	295.962	-4.16593	0.80982	-5.14427	2.68561e-07	2.38874e-05	FXYD4	53828	FXYD domain containing ion transport regulator 4
ENSG00000011454	6700.99	-2.13419	0.414999	-5.14264	2.70899e-07	2.40189e-05	GPR21	2844	G protein-coupled receptor 21
ENSG00000243896	6357.08	-2.77045	0.53889	-5.14104	2.73229e-07	2.41488e-05	OR2A7	401427	olfactory receptor family 2 subfamily A member 7
ENSG00000150776	1915.16	-2.13688	0.415943	-5.13743	2.78528e-07	2.45363e-05	C11orf57	55216	chromosome 11 open reading frame 57
ENSG00000150990	1427.04	-2.38557	0.464402	-5.13686	2.79371e-07	2.45363e-05	DHX37	57647	DEAH-box helicase 37
ENSG00000101280	133.218	-3.54511	0.690598	-5.1334	2.84562e-07	2.49139e-05	ANGPT4	51378	angiopoietin 4
ENSG00000243967	2196.92	-4.19598	0.817583	-5.13217	2.86413e-07	2.49976e-05	NA	NA	NA
ENSG00000214003	46.2447	-4.28807	0.836064	-5.12889	2.91463e-07	2.53591e-05	NA	NA	NA
ENSG00000246922	113.955	-2.98816	0.582906	-5.12631	2.95469e-07	2.56278e-05	UBAP1L	390595	ubiquitin associated protein 1 like
ENSG00000260799	488.597	-4.43125	0.865356	-5.12073	3.04357e-07	2.6317e-05	NA	NA	NA
ENSG00000173918	515.761	-2.50743	0.490332	-5.11375	3.15825e-07	2.72243e-05	C1QTNF1	114897	C1q and tumor necrosis factor related protein 1
ENSG00000186806	503.885	-3.25336	0.636378	-5.11231	3.18247e-07	2.73487e-05	VSIG10L	147645	V-set and immunoglobulin domain containing 10 like
ENSG00000198399	9246.38	-1.96497	0.385224	-5.10085	3.38138e-07	2.89688e-05	ITSN2	50618	intersectin 2
ENSG00000231084	355.438	-3.74613	0.736267	-5.088	3.6185e-07	3.0772e-05	NA	NA	NA
ENSG00000231952	173.25	-2.37007	0.465838	-5.08775	3.6234e-07	3.0772e-05	NA	NA	NA
ENSG00000240991	116.447	-4.28247	0.841734	-5.08767	3.6249e-07	3.0772e-05	NA	NA	NA
ENSG00000204764	4575.93	-2.38346	0.468979	-5.08222	3.7304e-07	3.15716e-05	RANBP17	64901	RAN binding protein 17
ENSG00000204361	1929.59	-4.01981	0.791225	-5.08049	3.76461e-07	3.17649e-05	NXPE2	120406	neurexophilin and PC-esterase domain family member 2
ENSG00000197093	353.912	-2.57877	0.508013	-5.07618	3.85092e-07	3.23953e-05	GAL3ST4	79690	galactose-3-O-sulfotransferase 4
ENSG00000127081	1365.63	-2.36358	0.465675	-5.07559	3.86288e-07	3.23983e-05	ZNF484	83744	zinc finger protein 484
ENSG00000144674	28181.8	-1.99156	0.392443	-5.07478	3.87946e-07	3.24399e-05	GOLGA4	2803	golgin A4
ENSG00000198945	3057.14	-2.49614	0.492072	-5.07272	3.92172e-07	3.26954e-05	L3MBTL3	84456	l(3)mbt-like 3 (Drosophila)
ENSG00000131171	583.574	-2.08342	0.411203	-5.06665	4.04885e-07	3.36549e-05	SH3BGRL	6451	SH3 domain binding glutamate rich protein like
ENSG00000172243	1723.62	-2.0385	0.402558	-5.06386	4.10846e-07	3.4049e-05	CLEC7A	64581	C-type lectin domain family 7 member A
ENSG00000068366	5570.47	-2.43519	0.481069	-5.06205	4.14775e-07	3.4273e-05	ACSL4	2182	acyl-CoA synthetase long-chain family member 4
ENSG00000228284	2146.28	3.06494	0.606167	5.05626	4.27559e-07	3.52251e-05	HLA-DQA1	3117	major histocompatibility complex, class II, DQ alpha 1
ENSG00000049618	8026.14	-1.98093	0.392842	-5.04256	4.59346e-07	3.77326e-05	ARID1B	57492	AT-rich interaction domain 1B
ENSG00000215704	364.438	-3.10717	0.617066	-5.03539	4.76878e-07	3.90579e-05	CELA2B	51032	chymotrypsin like elastase family member 2B
ENSG00000279566	2334.92	-1.97379	0.39284	-5.02442	5.04963e-07	4.12371e-05	ZNF43	7594	zinc finger protein 43
ENSG00000179058	270.339	-3.65754	0.728767	-5.0188	5.19945e-07	4.23369e-05	C9orf50	375759	chromosome 9 open reading frame 50
ENSG00000131686	280.742	-2.95424	0.59043	-5.00354	5.62883e-07	4.56999e-05	CA6	765	carbonic anhydrase 6
ENSG00000188152	3923.63	-2.26981	0.453849	-5.00124	5.69625e-07	4.61132e-05	NUTM2G	441457	NUT family member 2G
ENSG00000169946	3569.6	-2.60818	0.522232	-4.99429	5.90517e-07	4.76664e-05	ZFPM2	23414	zinc finger protein, FOG family member 2
ENSG00000182521	190.021	-2.9927	0.599349	-4.99325	5.93719e-07	4.77166e-05	TBPL2	387332	TATA-box binding protein like 2
ENSG00000115310	6361.58	-1.66045	0.332557	-4.99298	5.94557e-07	4.77166e-05	RTN4	57142	reticulon 4
ENSG00000244026	1403.86	-2.30287	0.461364	-4.99143	5.99341e-07	4.79628e-05	FAM86DP	692099	family with sequence similarity 86 member D, pseudogene
ENSG00000215217	184.156	-4.03766	0.809443	-4.98819	6.09472e-07	4.86342e-05	C5orf49	134121	chromosome 5 open reading frame 49
ENSG00000083807	318.872	-2.4452	0.49099	-4.98015	6.35359e-07	5.05554e-05	SLC27A5	10998	solute carrier family 27 member 5
ENSG00000176273	374.044	-3.09354	0.621612	-4.97665	6.46954e-07	5.13317e-05	SLC35G1	159371	solute carrier family 35 member G1
ENSG00000170322	2701.27	-2.13783	0.431046	-4.95964	7.06252e-07	5.57848e-05	NFRKB	4798	nuclear factor related to kappaB binding protein
ENSG00000121053	1263.6	-3.37799	0.681128	-4.95941	7.07072e-07	5.57848e-05	EPX	8288	eosinophil peroxidase
ENSG00000129255	4350.29	-2.25723	0.455346	-4.95718	7.1522e-07	5.62687e-05	MPDU1	9526	mannose-P-dolichol utilization defect 1
ENSG00000125650	51.6078	-2.87837	0.581331	-4.95135	7.37008e-07	5.78199e-05	PSPN	5623	persephin
ENSG00000001460	607.848	-2.46113	0.497435	-4.94765	7.51161e-07	5.87652e-05	STPG1	90529	sperm tail PG-rich repeat containing 1
ENSG00000162148	318.23	-2.88587	0.583558	-4.9453	7.60263e-07	5.92832e-05	PPP1R32	220004	protein phosphatase 1 regulatory subunit 32
ENSG00000146122	2058.6	-2.4183	0.489055	-4.94485	7.62027e-07	5.92832e-05	DAAM2	23500	dishevelled associated activator of morphogenesis 2
ENSG00000115808	4753.62	-1.63356	0.330693	-4.93982	7.81963e-07	6.06652e-05	STRN	6801	striatin
ENSG00000115738	1377.51	-2.11061	0.428265	-4.92828	8.29555e-07	6.41791e-05	ID2	3398	inhibitor of DNA binding 2, HLH protein
ENSG00000141504	461.934	-2.47612	0.503105	-4.92168	8.58031e-07	6.60914e-05	SAT2	112483	spermidine/spermine N1-acetyltransferase family member 2
ENSG00000170624	419.016	-2.72381	0.553456	-4.92146	8.59006e-07	6.60914e-05	SGCD	6444	sarcoglycan delta
ENSG00000185085	576.766	-2.34991	0.477787	-4.91833	8.72866e-07	6.69733e-05	INTS5	80789	integrator complex subunit 5
ENSG00000219294	826.129	-3.44573	0.701311	-4.91326	8.95726e-07	6.8521e-05	NA	NA	NA
ENSG00000268350	4126.59	-2.56999	0.523123	-4.91278	8.97944e-07	6.8521e-05	FAM156A	29057	family with sequence similarity 156 member A
ENSG00000149308	8898.59	-1.86385	0.380169	-4.90269	9.45318e-07	7.19395e-05	NPAT	4863	nuclear protein, coactivator of histone transcription
ENSG00000128829	7469.83	-2.02057	0.412341	-4.90025	9.57142e-07	7.26414e-05	EIF2AK4	440275	eukaryotic translation initiation factor 2 alpha kinase 4
ENSG00000163714	8525.88	-1.74018	0.355241	-4.89858	9.65298e-07	7.28876e-05	U2SURP	23350	U2 snRNP associated SURP domain containing
ENSG00000196313	8373.25	-1.85577	0.378844	-4.89852	9.65606e-07	7.28876e-05	POM121	9883	POM121 transmembrane nucleoporin
ENSG00000197969	27530.7	-1.84826	0.377642	-4.89422	9.86982e-07	7.43003e-05	VPS13A	23230	vacuolar protein sorting 13 homolog A
ENSG00000282618	17.2348	-4.09051	0.837029	-4.88693	1.02418e-06	7.66872e-05	NA	NA	NA
ENSG00000211717	17.2348	-4.09051	0.837029	-4.88693	1.02418e-06	7.66872e-05	NA	NA	NA
ENSG00000185345	1949.59	-3.04871	0.6244	-4.88261	1.04688e-06	7.81775e-05	PARK2	5071	parkin RBR E3 ubiquitin protein ligase
ENSG00000079950	1774.07	-2.06729	0.423526	-4.88115	1.05468e-06	7.85495e-05	STX7	8417	syntaxin 7
ENSG00000101405	48.1372	-3.39252	0.695133	-4.88039	1.05877e-06	7.86449e-05	OXT	5020	oxytocin/neurophysin I prepropeptide
ENSG00000117906	2120.06	-1.7541	0.359639	-4.8774	1.07492e-06	7.96324e-05	RCN2	5955	reticulocalbin 2
ENSG00000164845	1049.35	-3.08312	0.633142	-4.86955	1.1185e-06	8.2642e-05	NA	NA	NA
ENSG00000078687	3895.47	-2.38445	0.490645	-4.85982	1.17495e-06	8.65836e-05	TNRC6C	57690	trinucleotide repeat containing 6C
ENSG00000205758	1589.51	-2.19978	0.452991	-4.85612	1.19709e-06	8.7983e-05	CRYZL1	9946	crystallin zeta like 1
ENSG00000113013	27153.8	-1.95419	0.403231	-4.84633	1.25769e-06	9.21945e-05	HSPA9	3313	heat shock protein family A (Hsp70) member 9
ENSG00000196242	371.375	-3.84381	0.793977	-4.84122	1.29048e-06	9.435e-05	OR2C3	81472	olfactory receptor family 2 subfamily C member 3
ENSG00000267076	292.581	-2.85131	0.589073	-4.84034	1.2962e-06	9.45209e-05	NA	NA	NA
ENSG00000071794	3259.87	-1.68133	0.347519	-4.83809	1.3109e-06	9.53441e-05	HLTF	6596	helicase like transcription factor
ENSG00000123338	4286.09	-1.99057	0.412656	-4.8238	1.40847e-06	0.000102175	NCKAP1L	3071	NCK associated protein 1 like
ENSG00000095383	603.829	-2.30793	0.478889	-4.81935	1.4403e-06	0.000104213	TBC1D2	55357	TBC1 domain family member 2
ENSG00000169218	111.704	-3.06564	0.637179	-4.81126	1.4998e-06	0.000108238	RSPO1	284654	R-spondin 1
ENSG00000161265	584.699	-2.1456	0.446999	-4.8	1.58662e-06	0.000114208	U2AF1L4	199746	U2 small nuclear RNA auxiliary factor 1 like 4
ENSG00000151379	748.534	-4.33299	0.902869	-4.79914	1.5935e-06	0.000114409	MSGN1	343930	mesogenin 1
ENSG00000166523	1524.71	-3.1941	0.66652	-4.79221	1.64952e-06	0.000118126	CLEC4E	26253	C-type lectin domain family 4 member E
ENSG00000276234	636.777	-1.74801	0.364841	-4.79117	1.65815e-06	0.000118441	TADA2A	6871	transcriptional adaptor 2A
ENSG00000107282	1149.95	-3.20347	0.669475	-4.78505	1.70947e-06	0.000121796	APBA1	320	amyloid beta precursor protein binding family A member 1
ENSG00000081181	443.306	-2.35459	0.492479	-4.78111	1.74333e-06	0.000123892	ARG2	384	arginase 2
ENSG00000101773	8681.68	-1.72331	0.360525	-4.77999	1.75303e-06	0.000124202	RBBP8	5932	RB binding protein 8, endonuclease
ENSG00000241746	26.4162	-3.10253	0.649122	-4.77958	1.75658e-06	0.000124202	NA	NA	NA
ENSG00000173226	3074.89	-1.6982	0.355543	-4.77637	1.7849e-06	0.000125885	IQCB1	9657	IQ motif containing B1
ENSG00000135637	952.582	-2.44447	0.512862	-4.76633	1.8761e-06	0.000131984	CCDC142	84865	coiled-coil domain containing 142
ENSG00000203724	195.998	-3.4424	0.722472	-4.76475	1.89084e-06	0.000132326	C1orf53	388722	chromosome 1 open reading frame 53
ENSG00000136813	11618.9	-1.77174	0.371844	-4.76474	1.89095e-06	0.000132326	KIAA0368	23392	KIAA0368
ENSG00000259750	206.918	-4.04592	0.849218	-4.76429	1.89517e-06	0.000132326	NA	NA	NA
ENSG00000241251	49.1497	-4.3039	0.904586	-4.75786	1.95654e-06	0.00013627	NA	NA	NA
ENSG00000243429	1754.94	-4.08703	0.859352	-4.75595	1.9752e-06	0.000137227	NA	NA	NA
ENSG00000153989	2597.43	-1.88035	0.395445	-4.75502	1.9843e-06	0.000137517	NUS1	116150	NUS1 dehydrodolichyl diphosphate synthase subunit
ENSG00000224415	50.883	-2.77786	0.584563	-4.75203	2.01387e-06	0.000138878	NA	NA	NA
ENSG00000282463	50.883	-2.77786	0.584563	-4.75203	2.01387e-06	0.000138878	NA	NA	NA
ENSG00000185480	1198.01	-1.85494	0.390959	-4.7446	2.08923e-06	0.000143719	PARPBP	55010	PARP1 binding protein
ENSG00000242193	53.593	-2.68392	0.566099	-4.74108	2.12586e-06	0.000145648	LOC730102	730102	quinone oxidoreductase-like protein 2 pseudogene
ENSG00000112303	803.149	-2.90488	0.612727	-4.7409	2.1277e-06	0.000145648	VNN2	8875	vanin 2
ENSG00000111011	5137.01	-1.41787	0.299119	-4.74014	2.13572e-06	0.000145806	RSRC2	65117	arginine and serine rich coiled-coil 2
ENSG00000129988	561.283	2.84532	0.600318	4.73969	2.14044e-06	0.000145806	LBP	3929	lipopolysaccharide binding protein
ENSG00000182010	1825.73	-2.40314	0.507204	-4.73801	2.15823e-06	0.00014666	RTKN2	219790	rhotekin 2
ENSG00000218014	479.634	-3.68579	0.778176	-4.73645	2.17493e-06	0.000147436	NA	NA	NA
ENSG00000173610	277.002	-3.43103	0.724563	-4.73531	2.18721e-06	0.00014791	UGT2A1	10941	UDP glucuronosyltransferase family 2 member A1 complex locus
ENSG00000111615	3068.34	-2.009	0.424364	-4.73415	2.19979e-06	0.000148401	KRR1	11103	KRR1, small subunit processome component homolog
ENSG00000174015	323.068	-3.7058	0.782962	-4.73305	2.21169e-06	0.000148844	SPERT	220082	spermatid associated
ENSG00000111087	488.955	2.52958	0.53456	4.73208	2.22226e-06	0.000149196	GLI1	2735	GLI family zinc finger 1
ENSG00000108651	2648.71	-1.73466	0.366651	-4.73108	2.23325e-06	0.000149574	UTP6	55813	UTP6, small subunit processome component
ENSG00000126091	1784.36	-1.97168	0.41683	-4.73019	2.24312e-06	0.000149876	ST3GAL3	6487	ST3 beta-galactoside alpha-2,3-sialyltransferase 3
ENSG00000138028	848.646	-2.41884	0.51163	-4.72772	2.27051e-06	0.000151344	CGREF1	10669	cell growth regulator with EF-hand domain 1
ENSG00000182685	70.7948	-2.52084	0.53352	-4.72493	2.30198e-06	0.000152943	BRICD5	283870	BRICHOS domain containing 5
ENSG00000130816	14329.7	-1.66336	0.352063	-4.72462	2.30545e-06	0.000152943	DNMT1	1786	DNA methyltransferase 1
ENSG00000140750	1955.39	-1.57348	0.333218	-4.72206	2.3347e-06	0.000154516	ARHGAP17	55114	Rho GTPase activating protein 17
ENSG00000082898	18280.6	-1.99277	0.422277	-4.71909	2.36897e-06	0.000156414	XPO1	7514	exportin 1
ENSG00000149571	426.515	-2.29846	0.487169	-4.71799	2.38184e-06	0.000156892	KIRREL3	84623	kin of IRRE like 3 (Drosophila)
ENSG00000176399	341.251	-2.70855	0.574829	-4.71192	2.45389e-06	0.000161258	DMRTA1	63951	DMRT like family A1
ENSG00000181789	10145.9	-1.9354	0.410936	-4.70974	2.48028e-06	0.00016261	COPG1	22820	coatomer protein complex subunit gamma 1
ENSG00000109667	767.323	-2.23995	0.475813	-4.70762	2.50623e-06	0.000163926	SLC2A9	56606	solute carrier family 2 member 9
ENSG00000116688	5500.02	-2.06208	0.438165	-4.70617	2.52416e-06	0.000164713	MFN2	9927	mitofusin 2
ENSG00000242866	18779.9	-2.86367	0.608699	-4.70458	2.54389e-06	0.000165614	STRC	161497	stereocilin
ENSG00000154102	26.7772	-3.16928	0.674248	-4.70047	2.59569e-06	0.000168593	C16orf74	404550	chromosome 16 open reading frame 74
ENSG00000196781	1304.83	-1.69194	0.360284	-4.69612	2.65153e-06	0.00017182	TLE1	7088	transducin like enhancer of split 1
ENSG00000070476	1133.57	-2.0778	0.442834	-4.69206	2.70464e-06	0.000174856	ZXDC	79364	ZXD family zinc finger C
ENSG00000134249	871.475	-3.78376	0.807169	-4.68769	2.76309e-06	0.000178223	ADAM30	11085	ADAM metallopeptidase domain 30
ENSG00000238105	928.751	-2.32157	0.49544	-4.68587	2.78767e-06	0.00017916	GOLGA2P5	55592	golgin A2 pseudogene 5
ENSG00000099385	478.874	-2.00192	0.427242	-4.68567	2.79045e-06	0.00017916	BCL7C	9274	BCL tumor suppressor 7C
ENSG00000104332	1726.91	-2.2054	0.470848	-4.6839	2.81467e-06	0.0001803	SFRP1	6422	secreted frizzled related protein 1
ENSG00000217889	283.765	-3.93927	0.841422	-4.68168	2.84536e-06	0.000181849	NA	NA	NA
ENSG00000138413	2697.36	-1.89658	0.405437	-4.67786	2.89884e-06	0.000184844	IDH1	3417	isocitrate dehydrogenase (NADP(+)) 1, cytosolic
ENSG00000275464	962.632	-2.46658	0.528133	-4.67038	3.00642e-06	0.000191267	LOC102724159	102724159	periodic tryptophan protein 2 homolog
ENSG00000065911	2266.18	-1.74504	0.373777	-4.66867	3.03156e-06	0.000192428	MTHFD2	10797	methylenetetrahydrofolate dehydrogenase (NADP+ dependent) 2, methenyltetrahydrofolate cyclohydrolase
ENSG00000249844	136.799	-3.67224	0.786847	-4.66704	3.05576e-06	0.000193525	NA	NA	NA
ENSG00000123405	276.493	-3.68597	0.790508	-4.66279	3.11954e-06	0.000197117	NFE2	4778	nuclear factor, erythroid 2
ENSG00000112941	2213.08	-1.81155	0.388786	-4.6595	3.16972e-06	0.000199836	PAPD7	11044	poly(A) RNA polymerase D7, non-canonical
ENSG00000250539	335.681	-2.70407	0.580698	-4.65659	3.21491e-06	0.000202228	NA	NA	NA
ENSG00000283434	21.4077	-3.95463	0.850019	-4.6524	3.28089e-06	0.000205914	NA	NA	NA
ENSG00000100154	2413.27	-2.0677	0.444606	-4.65062	3.30933e-06	0.000207234	TTC28	23331	tetratricopeptide repeat domain 28
ENSG00000005844	3060.42	-2.23574	0.480854	-4.64952	3.32708e-06	0.000207879	ITGAL	3683	integrin subunit alpha L
ENSG00000206430	40.5329	-3.4044	0.732643	-4.64674	3.3722e-06	0.000208367	NCR3	259197	natural cytotoxicity triggering receptor 3
ENSG00000225211	40.5329	-3.4044	0.732643	-4.64674	3.3722e-06	0.000208367	NCR3	259197	natural cytotoxicity triggering receptor 3
ENSG00000236315	40.5329	-3.4044	0.732643	-4.64674	3.3722e-06	0.000208367	NCR3	259197	natural cytotoxicity triggering receptor 3
ENSG00000236979	40.5329	-3.4044	0.732643	-4.64674	3.3722e-06	0.000208367	NCR3	259197	natural cytotoxicity triggering receptor 3
ENSG00000237103	40.5329	-3.4044	0.732643	-4.64674	3.3722e-06	0.000208367	NCR3	259197	natural cytotoxicity triggering receptor 3
ENSG00000160191	1008.13	-1.9183	0.412888	-4.64605	3.38343e-06	0.0002086	PDE9A	5152	phosphodiesterase 9A
ENSG00000049769	379.664	-2.5818	0.556074	-4.64291	3.4353e-06	0.000211331	PPP1R3F	89801	protein phosphatase 1 regulatory subunit 3F
ENSG00000187510	483.608	-3.01641	0.650395	-4.63781	3.52124e-06	0.000216142	PLEKHG7	440107	pleckstrin homology and RhoGEF domain containing G7
ENSG00000198346	1331.82	-1.639	0.353438	-4.63729	3.53002e-06	0.000216206	ZNF813	126017	zinc finger protein 813
ENSG00000206412	1117.66	-2.80171	0.604769	-4.63269	3.6095e-06	0.00022059	GNL1	2794	G protein nucleolar 1 (putative)
ENSG00000168824	139.599	-2.63829	0.569882	-4.62955	3.6647e-06	0.000223475	NSG1	27065	neuron specific gene family member 1
ENSG00000145242	1286.07	-3.50107	0.757204	-4.62369	3.76977e-06	0.000229381	EPHA5	2044	EPH receptor A5
ENSG00000076685	4167.44	-1.55382	0.336468	-4.61802	3.87424e-06	0.000235	NT5C2	22978	5'-nucleotidase, cytosolic II
ENSG00000100095	1426.3	-3.49479	0.756815	-4.61777	3.87894e-06	0.000235	SEZ6L	23544	seizure related 6 homolog like
ENSG00000163630	194.988	-2.9995	0.649831	-4.61582	3.91552e-06	0.000236702	SYNPR	132204	synaptoporin
ENSG00000235748	190.332	-2.92442	0.634259	-4.61078	4.0117e-06	0.000241703	NA	NA	NA
ENSG00000146350	2843.87	-2.15189	0.46673	-4.61058	4.01555e-06	0.000241703	TBC1D32	221322	TBC1 domain family member 32
ENSG00000013374	3946.92	-1.66683	0.361719	-4.60809	4.06382e-06	0.000244082	NUB1	51667	negative regulator of ubiquitin like proteins 1
ENSG00000158169	2031.47	-1.75222	0.380318	-4.60725	4.0803e-06	0.00024426	FANCC	2176	Fanconi anemia complementation group C
ENSG00000205412	696.581	-3.19585	0.693688	-4.60705	4.08427e-06	0.00024426	NA	NA	NA
ENSG00000126226	1681.5	-1.81157	0.393291	-4.60618	4.10133e-06	0.000244756	PCID2	55795	PCI domain containing 2
ENSG00000203485	4637.04	-2.02136	0.43897	-4.60478	4.12895e-06	0.000245879	INF2	64423	inverted formin, FH2 and WH2 domain containing
ENSG00000172687	296.798	-1.59407	0.346574	-4.59951	4.2348e-06	0.000251647	NA	NA	NA
ENSG00000204642	4254.49	-3.00293	0.653078	-4.59812	4.2633e-06	0.000252802	HLA-F	3134	major histocompatibility complex, class I, F
ENSG00000187051	220.951	-2.15636	0.469046	-4.59733	4.27937e-06	0.000253218	RPS19BP1	91582	ribosomal protein S19 binding protein 1
ENSG00000149639	1357.49	-1.66179	0.361699	-4.59439	4.34026e-06	0.000256277	SOGA1	140710	suppressor of glucose, autophagy associated 1
ENSG00000269335	2500.23	-2.73684	0.596013	-4.59191	4.39213e-06	0.000258793	IKBKG	8517	inhibitor of kappa light polypeptide gene enhancer in B-cells, kinase gamma
ENSG00000172057	262.186	-2.35682	0.514228	-4.58323	4.57847e-06	0.000269205	ORMDL3	94103	ORMDL sphingolipid biosynthesis regulator 3
ENSG00000149636	632.678	-1.84249	0.402648	-4.57594	4.74095e-06	0.000278158	DSN1	79980	DSN1 homolog, MIS12 kinetochore complex component
ENSG00000213935	142.158	3.14493	0.68743	4.57491	4.76422e-06	0.000278158	NA	NA	NA
ENSG00000004139	335.345	-2.17521	0.475506	-4.57453	4.77301e-06	0.000278158	SARM1	23098	sterile alpha and TIR motif containing 1
ENSG00000116747	3144.49	-1.2974	0.283633	-4.57421	4.78016e-06	0.000278158	TROVE2	6738	TROVE domain family member 2
ENSG00000151148	2059.8	-1.66272	0.363505	-4.57413	4.78197e-06	0.000278158	UBE3B	89910	ubiquitin protein ligase E3B
ENSG00000206418	1689.83	-1.52884	0.334264	-4.57376	4.79051e-06	0.000278158	RAB12	201475	RAB12, member RAS oncogene family
ENSG00000281039	1519.74	-2.44875	0.535659	-4.57148	4.84288e-06	0.000280616	NA	NA	NA
ENSG00000119927	2324.34	-1.91091	0.418206	-4.56931	4.89343e-06	0.000282958	GPAM	57678	glycerol-3-phosphate acyltransferase, mitochondrial
ENSG00000048392	1457.49	-1.7895	0.392225	-4.56242	5.05664e-06	0.000291313	RRM2B	50484	ribonucleotide reductase regulatory TP53 inducible subunit M2B
ENSG00000250151	1098.61	3.24764	0.711837	4.56233	5.05879e-06	0.000291313	ARPC4	10093	actin related protein 2/3 complex subunit 4
ENSG00000105127	1265.1	-1.76105	0.38608	-4.56137	5.08214e-06	0.000292056	AKAP8	10270	A-kinase anchoring protein 8
ENSG00000206463	104.574	-4.11415	0.902295	-4.55965	5.12396e-06	0.000293854	MUC21	394263	mucin 21, cell surface associated
ENSG00000186522	2821.88	-1.70048	0.373537	-4.55238	5.30414e-06	0.000303564	2017-09-10	151011	septin 10
ENSG00000231610	1056.76	-4.09279	0.899919	-4.54795	5.41703e-06	0.000309391	NA	NA	NA
ENSG00000122417	2383.29	-1.7025	0.375617	-4.53255	5.82763e-06	0.000332163	ODF2L	57489	outer dense fiber of sperm tails 2 like
ENSG00000169413	428.11	-2.6849	0.592424	-4.53205	5.84134e-06	0.000332266	RNASE6	6039	ribonuclease A family member k6
ENSG00000100147	480.091	-2.0957	0.462497	-4.53127	5.86296e-06	0.000332818	CCDC134	79879	coiled-coil domain containing 134
ENSG00000249193	354.329	-2.82631	0.624138	-4.52835	5.94469e-06	0.000336178	NA	NA	NA
ENSG00000183631	1196.76	-3.66742	0.809891	-4.52829	5.94621e-06	0.000336178	PRR32	100130613	proline rich 32
ENSG00000217026	153.347	-3.69558	0.816724	-4.52488	6.04299e-06	0.000340959	NA	NA	NA
ENSG00000115183	5299.99	-1.58224	0.349859	-4.52249	6.11151e-06	0.00034413	TANC1	85461	tetratricopeptide repeat, ankyrin repeat and coiled-coil containing 1
ENSG00000166589	803.638	-3.88121	0.859082	-4.51786	6.2469e-06	0.000351046	CDH16	1014	cadherin 16
ENSG00000171084	581.685	-2.54541	0.563795	-4.51479	6.33797e-06	0.000355448	FAM86JP	100125556	family with sequence similarity 86, member A pseudogene
ENSG00000102452	1392.17	-2.19986	0.487759	-4.51013	6.47881e-06	0.000362618	NALCN	259232	sodium leak channel, non-selective
ENSG00000276802	1199.67	-2.49987	0.55447	-4.50858	6.5262e-06	0.00036454	HERC2	8924	HECT and RLD domain containing E3 ubiquitin protein ligase 2
ENSG00000206409	36.9389	-2.24623	0.498498	-4.506	6.60609e-06	0.000365349	APOM	55937	apolipoprotein M
ENSG00000224290	36.9389	-2.24623	0.498498	-4.506	6.60609e-06	0.000365349	APOM	55937	apolipoprotein M
ENSG00000226215	36.9389	-2.24623	0.498498	-4.506	6.60609e-06	0.000365349	APOM	55937	apolipoprotein M
ENSG00000227567	36.9389	-2.24623	0.498498	-4.506	6.60609e-06	0.000365349	APOM	55937	apolipoprotein M
ENSG00000231974	36.9389	-2.24623	0.498498	-4.506	6.60609e-06	0.000365349	APOM	55937	apolipoprotein M
ENSG00000113790	290.863	-1.82343	0.404979	-4.50253	6.71497e-06	0.000370637	EHHADH	1962	enoyl-CoA hydratase and 3-hydroxyacyl CoA dehydrogenase
ENSG00000169375	3929.93	-1.78822	0.397233	-4.50169	6.74141e-06	0.000371363	SIN3A	25942	SIN3 transcription regulator family member A
ENSG00000143952	3990.19	-1.6038	0.35641	-4.49988	6.79906e-06	0.000373801	VPS54	51542	VPS54, GARP complex subunit
ENSG00000277104	492.318	-2.03205	0.451688	-4.49879	6.83403e-06	0.000374985	TADA2A	6871	transcriptional adaptor 2A
ENSG00000027075	1037.67	-1.80308	0.400893	-4.49767	6.87028e-06	0.000376235	PRKCH	5583	protein kinase C eta
ENSG00000136810	5666.15	-1.92849	0.428893	-4.49643	6.91035e-06	0.000377689	TXN	7295	thioredoxin
ENSG00000276497	412.462	-3.14865	0.700341	-4.49588	6.92837e-06	0.000377935	APBA1	320	amyloid beta precursor protein binding family A member 1
ENSG00000112739	7055.64	-1.50314	0.334463	-4.4942	6.98334e-06	0.000380191	PRPF4B	8899	pre-mRNA processing factor 4B
ENSG00000146904	1064.42	-2.21755	0.494258	-4.48662	7.23635e-06	0.000393198	EPHA1	2041	EPH receptor A1
ENSG00000124164	16908.9	-1.54385	0.344324	-4.48371	7.3357e-06	0.000397352	VAPB	9217	VAMP associated protein B and C
ENSG00000107854	3172.12	-1.40177	0.312648	-4.48355	7.34125e-06	0.000397352	TNKS2	80351	tankyrase 2
ENSG00000255836	1127.69	-2.55373	0.569675	-4.48279	7.3673e-06	0.000397991	NA	NA	NA
ENSG00000081985	4548.79	-2.03033	0.453221	-4.47978	7.4721e-06	0.000402873	IL12RB2	3595	interleukin 12 receptor subunit beta 2
ENSG00000146409	837.859	-1.77255	0.395938	-4.47685	7.57518e-06	0.000407644	SLC18B1	116843	solute carrier family 18 member B1
ENSG00000127831	430.172	-2.99019	0.669008	-4.46959	7.83681e-06	0.000420912	VIL1	7429	villin 1
ENSG00000278635	37.0748	-2.89875	0.649479	-4.4632	8.07448e-06	0.000432845	NA	NA	NA
ENSG00000163961	2701.95	-1.40931	0.315849	-4.46198	8.12047e-06	0.000434476	RNF168	165918	ring finger protein 168
ENSG00000204475	41.9482	-3.46706	0.778072	-4.45596	8.35201e-06	0.000445602	NCR3	259197	natural cytotoxicity triggering receptor 3
ENSG00000178904	1524.27	-1.58602	0.355949	-4.45574	8.36033e-06	0.000445602	DPY19L3	147991	dpy-19 like 3 (C. elegans)
ENSG00000213563	168.196	-2.41059	0.541513	-4.45158	8.52397e-06	0.000453459	C8orf82	414919	chromosome 8 open reading frame 82
ENSG00000153832	80.8486	-2.40493	0.540637	-4.44832	8.65426e-06	0.000459515	FBXO36	130888	F-box protein 36
ENSG00000109917	2400.17	-1.75359	0.394403	-4.44619	8.74067e-06	0.000463222	ZPR1	8882	ZPR1 zinc finger
ENSG00000102109	46.0785	-3.10776	0.69911	-4.44531	8.77645e-06	0.000464237	PCSK1N	27344	proprotein convertase subtilisin/kexin type 1 inhibitor
ENSG00000174891	1545.1	-1.56408	0.352375	-4.43868	9.05103e-06	0.000477857	RSRC1	51319	arginine and serine rich coiled-coil 1
ENSG00000079332	1839.93	-1.74747	0.393866	-4.43671	9.13458e-06	0.000481358	SAR1A	56681	secretion associated Ras related GTPase 1A
ENSG00000102034	2578.96	-2.09589	0.472778	-4.43313	9.28744e-06	0.000488491	ELF4	2000	E74 like ETS transcription factor 4
ENSG00000198597	332.351	-3.16485	0.714006	-4.43252	9.31367e-06	0.00048895	ZNF536	9745	zinc finger protein 536
ENSG00000110786	208.021	-2.96532	0.670708	-4.42118	9.81615e-06	0.000514362	PTPN5	84867	protein tyrosine phosphatase, non-receptor type 5
ENSG00000102606	3670.31	-1.50319	0.340242	-4.41801	9.96126e-06	0.000520989	ARHGEF7	8874	Rho guanine nucleotide exchange factor 7
ENSG00000168795	1199.36	-1.71383	0.387963	-4.4175	9.98485e-06	0.000521247	ZBTB5	9925	zinc finger and BTB domain containing 5
ENSG00000233802	3940.18	-3.47021	0.785894	-4.41562	1.0072e-05	0.000524815	TRIM49D2	729384	tripartite motif containing 49D2
ENSG00000175294	1627.19	-2.78673	0.631415	-4.41346	1.01729e-05	0.000529087	CATSPER1	117144	cation channel sperm associated 1
ENSG00000083720	6617.09	-1.95577	0.443396	-4.41088	1.02952e-05	0.00053445	OXCT1	5019	3-oxoacid CoA-transferase 1
ENSG00000125845	184.762	-2.57327	0.583967	-4.40654	1.05033e-05	0.000544244	BMP2	650	bone morphogenetic protein 2
ENSG00000132677	439.795	-2.99443	0.679806	-4.40482	1.05871e-05	0.000547567	RHBG	57127	Rh family B glycoprotein (gene/pseudogene)
ENSG00000164548	2528.8	-1.61968	0.367878	-4.40277	1.06878e-05	0.000551754	TRA2A	29896	transformer 2 alpha homolog
ENSG00000235371	338.212	-3.54859	0.806073	-4.40232	1.07101e-05	0.000551889	NA	NA	NA
ENSG00000224546	569.554	-3.00629	0.683182	-4.40043	1.08038e-05	0.000554835	NA	NA	NA
ENSG00000140299	2543.9	-1.7417	0.395807	-4.40036	1.08071e-05	0.000554835	BNIP2	663	BCL2 interacting protein 2
ENSG00000179142	1134.77	-3.72396	0.846572	-4.39886	1.08819e-05	0.000557653	CYP11B2	1585	cytochrome P450 family 11 subfamily B member 2
ENSG00000117569	1720.59	-1.83053	0.416491	-4.39511	1.10715e-05	0.000566329	PTBP2	58155	polypyrimidine tract binding protein 2
ENSG00000280500	269.313	-3.98228	0.906488	-4.39309	1.11752e-05	0.000570589	NA	NA	NA
ENSG00000040608	548.615	-2.54477	0.579423	-4.3919	1.12365e-05	0.000572674	RTN4R	65078	reticulon 4 receptor
ENSG00000114646	234.737	-2.58819	0.589804	-4.38822	1.14283e-05	0.000580388	CSPG5	10675	chondroitin sulfate proteoglycan 5
ENSG00000234996	138.852	-2.8224	0.64318	-4.3882	1.14295e-05	0.000580388	LOC148709	148709	actin pseudogene
ENSG00000133256	519.416	-2.15302	0.491788	-4.37794	1.19804e-05	0.00060726	PDE6B	5158	phosphodiesterase 6B
ENSG00000174776	850.706	-2.83245	0.647207	-4.37642	1.20642e-05	0.000609796	WDR49	151790	WD repeat domain 49
ENSG00000167080	4840.15	-2.43359	0.55609	-4.37625	1.20741e-05	0.000609796	B4GALNT2	124872	beta-1,4-N-acetyl-galactosaminyltransferase 2
ENSG00000217776	126.232	-3.54073	0.809243	-4.37535	1.21235e-05	0.000611188	NA	NA	NA
ENSG00000177464	75.4409	-2.57744	0.589329	-4.37351	1.22264e-05	0.000615263	GPR4	2828	G protein-coupled receptor 4
ENSG00000187105	563.655	-1.74059	0.39807	-4.37257	1.22793e-05	0.000616812	HEATR4	399671	HEAT repeat containing 4
ENSG00000147050	10156.6	-1.45969	0.333908	-4.37154	1.23373e-05	0.000618614	KDM6A	7403	lysine demethylase 6A
ENSG00000260266	275.936	-2.52653	0.578412	-4.36805	1.25363e-05	0.000627467	LOC729739	729739	peptidylprolyl isomerase A (cyclophilin A) pseudogene
ENSG00000067646	18.1086	3.15705	0.722937	4.36698	1.25976e-05	0.000629404	ZFY	7544	zinc finger protein, Y-linked
ENSG00000135018	5220	-1.62849	0.37317	-4.36395	1.27738e-05	0.00063698	UBQLN1	29979	ubiquilin 1
ENSG00000124151	6395.89	-1.84876	0.42368	-4.36359	1.27948e-05	0.00063698	NCOA3	8202	nuclear receptor coactivator 3
ENSG00000085274	2996.91	-2.07163	0.474806	-4.36311	1.28229e-05	0.000637243	MYNN	55892	myoneurin
ENSG00000153902	240.397	-2.5779	0.590929	-4.36245	1.28611e-05	0.000637284	LGI4	163175	leucine rich repeat LGI family member 4
ENSG00000222037	610.87	-2.68835	0.616266	-4.36231	1.28694e-05	0.000637284	NA	NA	NA
ENSG00000158773	652.563	-1.27788	0.292994	-4.36147	1.29192e-05	0.000638619	USF1	7391	upstream transcription factor 1
ENSG00000121236	550.726	-1.81808	0.417221	-4.35759	1.315e-05	0.000648879	TRIM6	117854	tripartite motif containing 6
ENSG00000198824	1799.26	-1.65834	0.380692	-4.35611	1.32393e-05	0.000652137	CHAMP1	283489	chromosome alignment maintaining phosphoprotein 1
ENSG00000178966	1252.22	-1.5384	0.353728	-4.34911	1.36689e-05	0.000672109	RMI1	80010	RecQ mediated genome instability 1
ENSG00000147166	279.881	-2.21073	0.508709	-4.34577	1.38786e-05	0.000681223	ITGB1BP2	26548	integrin subunit beta 1 binding protein 2
ENSG00000186818	304.053	-2.71971	0.626294	-4.34255	1.40839e-05	0.000690086	LILRB4	11006	leukocyte immunoglobulin like receptor B4
ENSG00000232260	120.667	-2.70632	0.623292	-4.34197	1.41208e-05	0.000690683	NA	NA	NA
ENSG00000111058	1149.69	-2.22603	0.513358	-4.33621	1.44959e-05	0.000707789	ACSS3	79611	acyl-CoA synthetase short-chain family member 3
ENSG00000092203	2656.44	-1.78272	0.411345	-4.33389	1.46498e-05	0.000714054	TOX4	9878	TOX high mobility group box family member 4
ENSG00000177479	2685.69	-1.7611	0.407167	-4.32524	1.52364e-05	0.000741357	ARIH2	10425	ariadne RBR E3 ubiquitin protein ligase 2
ENSG00000185798	720.942	-2.04083	0.472549	-4.31877	1.569e-05	0.000761776	WDR53	348793	WD repeat domain 53
ENSG00000079150	287.393	-1.9692	0.455993	-4.31848	1.57106e-05	0.000761776	FKBP7	51661	FK506 binding protein 7
ENSG00000104728	1619.91	-1.72938	0.40112	-4.31139	1.62235e-05	0.000785278	ARHGEF10	9639	Rho guanine nucleotide exchange factor 10
ENSG00000227877	29.63	-2.70111	0.626586	-4.31084	1.62638e-05	0.000785869	MRLN	100507027	myoregulin
ENSG00000223833	42.6391	-3.14156	0.729675	-4.30542	1.66669e-05	0.000802568	NCR3	259197	natural cytotoxicity triggering receptor 3
ENSG00000237808	42.6391	-3.14156	0.729675	-4.30542	1.66669e-05	0.000802568	NCR3	259197	natural cytotoxicity triggering receptor 3
ENSG00000141084	769.763	-2.01169	0.467843	-4.29993	1.70852e-05	0.000821297	RANBP10	57610	RAN binding protein 10
ENSG00000067842	992.25	-2.77905	0.646373	-4.29945	1.7122e-05	0.000821652	ATP2B3	492	ATPase plasma membrane Ca2+ transporting 3
ENSG00000213231	619.043	-3.89801	0.907235	-4.29658	1.73454e-05	0.000830941	TCL1B	9623	T-cell leukemia/lymphoma 1B
ENSG00000073146	880.907	-2.58642	0.60212	-4.29553	1.74279e-05	0.000833465	MOV10L1	54456	Mov10 RISC complex RNA helicase like 1
ENSG00000260916	2610.98	-1.59674	0.371857	-4.29395	1.75519e-05	0.000837958	CCPG1	9236	cell cycle progression 1
ENSG00000171101	226.694	-2.93638	0.684623	-4.28905	1.79441e-05	0.000855224	SIGLEC17P	284367	sialic acid binding Ig like lectin 17, pseudogene
ENSG00000013364	1635.17	-1.72349	0.402566	-4.28125	1.8585e-05	0.00088426	MVP	9961	major vault protein
ENSG00000182583	1795.66	-3.49083	0.815782	-4.27912	1.8763e-05	0.000891208	VCX	26609	variable charge, X-linked
ENSG00000154608	1352.92	-2.55455	0.597626	-4.2745	1.91568e-05	0.000908373	NA	NA	NA
ENSG00000228828	270.881	-1.84614	0.432042	-4.27305	1.92819e-05	0.000912752	NA	NA	NA
ENSG00000182173	1831.66	-1.82406	0.42707	-4.27111	1.94503e-05	0.000918603	TSEN54	283989	tRNA splicing endonuclease subunit 54
ENSG00000226279	143.17	-3.63875	0.851992	-4.27087	1.94713e-05	0.000918603	NA	NA	NA
ENSG00000283602	25.1586	-3.47793	0.814692	-4.26901	1.96341e-05	0.000924725	NA	NA	NA
ENSG00000099810	1009.09	-1.84647	0.432768	-4.26665	1.98433e-05	0.000933001	MTAP	4507	methylthioadenosine phosphorylase
ENSG00000145725	3434.79	-1.42909	0.334986	-4.26612	1.98902e-05	0.000933638	PPIP5K2	23262	diphosphoinositol pentakisphosphate kinase 2
ENSG00000115816	3409.93	-1.47927	0.3471	-4.2618	2.0279e-05	0.000950287	CEBPZ	10153	CCAAT/enhancer binding protein zeta
ENSG00000133302	1663.83	-1.89022	0.443815	-4.25902	2.05323e-05	0.000960545	SLF1	84250	SMC5-SMC6 complex localization factor 1
ENSG00000231351	131.775	-3.84521	0.903083	-4.25787	2.06381e-05	0.000963882	NA	NA	NA
ENSG00000167741	335.622	-2.30287	0.541102	-4.25589	2.08221e-05	0.000970851	GGT6	124975	gamma-glutamyltransferase 6
ENSG00000239570	18.8534	-3.06004	0.719675	-4.25198	2.11892e-05	0.000984808	NA	NA	NA
ENSG00000178502	571.763	-1.82013	0.428069	-4.25195	2.11919e-05	0.000984808	KLHL11	55175	kelch like family member 11
ENSG00000162572	421.654	-2.69065	0.63298	-4.25077	2.13032e-05	0.000988313	SCNN1D	6339	sodium channel epithelial 1 delta subunit
ENSG00000104142	638.808	-1.7973	0.422885	-4.2501	2.13675e-05	0.000988313	VPS18	57617	VPS18, CORVET/HOPS core subunit
ENSG00000181982	502.34	-1.74664	0.410969	-4.25004	2.13735e-05	0.000988313	CCDC149	91050	coiled-coil domain containing 149
ENSG00000205482	3821.96	-2.83538	0.667476	-4.24791	2.1577e-05	0.000996075	NA	NA	NA
ENSG00000123374	772.851	-1.68264	0.396612	-4.24253	2.21017e-05	0.00101861	CDK2	1017	cyclin dependent kinase 2
ENSG00000182150	3293.31	-1.64813	0.388696	-4.24015	2.23371e-05	0.00102777	ERCC6L2	375748	ERCC excision repair 6 like 2
ENSG00000127419	652.311	-1.87974	0.443512	-4.2383	2.25219e-05	0.00103456	TMEM175	84286	transmembrane protein 175
ENSG00000159111	132.36	-1.73156	0.408662	-4.23714	2.26385e-05	0.00103821	MRPL10	124995	mitochondrial ribosomal protein L10
ENSG00000174903	1313.94	-1.67162	0.39537	-4.22799	2.3579e-05	0.00107957	RAB1B	81876	RAB1B, member RAS oncogene family
ENSG00000269743	94.1196	-2.22486	0.526291	-4.22744	2.36367e-05	0.00108044	SLC25A53	401612	solute carrier family 25 member 53
ENSG00000212935	340.359	-3.14705	0.745565	-4.22103	2.43192e-05	0.00110982	KRTAP10-3	386682	keratin associated protein 10-3
ENSG00000084754	20494.2	-1.99859	0.473786	-4.21834	2.46105e-05	0.00112128	HADHA	3030	hydroxyacyl-CoA dehydrogenase/3-ketoacyl-CoA thiolase/enoyl-CoA hydratase (trifunctional protein), alpha subunit
ENSG00000242068	22.2736	2.87258	0.681145	4.21728	2.47265e-05	0.00112473	NA	NA	NA
ENSG00000090520	1639.02	-1.59609	0.378946	-4.21192	2.53206e-05	0.00114988	DNAJB11	51726	DnaJ heat shock protein family (Hsp40) member B11
ENSG00000119537	547.455	-1.68516	0.400346	-4.20926	2.56209e-05	0.00116163	KDSR	2531	3-ketodihydrosphingosine reductase
ENSG00000182397	1790.05	-2.23934	0.532339	-4.20661	2.59233e-05	0.00117344	DNM1P46	196968	dynamin 1 pseudogene 46
ENSG00000281618	69.5551	-2.99906	0.713046	-4.20598	2.59957e-05	0.00117481	IFITM10	402778	interferon induced transmembrane protein 10
ENSG00000169223	1615.26	-1.85305	0.440774	-4.20407	2.62158e-05	0.00118036	LMAN2	10960	lectin, mannose binding 2
ENSG00000166224	2571.49	-1.73241	0.412088	-4.20399	2.62251e-05	0.00118036	SGPL1	8879	sphingosine-1-phosphate lyase 1
ENSG00000010310	578.464	-2.3185	0.551522	-4.20382	2.62452e-05	0.00118036	GIPR	2696	gastric inhibitory polypeptide receptor
ENSG00000101220	217.818	-2.27535	0.541318	-4.20335	2.62991e-05	0.00118088	C20orf27	54976	chromosome 20 open reading frame 27
ENSG00000127337	373.978	-1.50006	0.357102	-4.20064	2.66161e-05	0.00119319	YEATS4	8089	YEATS domain containing 4
ENSG00000066923	1361.59	-1.69102	0.402875	-4.19739	2.70011e-05	0.00120852	STAG3	10734	stromal antigen 3
ENSG00000229716	14.2985	-3.65911	0.871921	-4.19661	2.70937e-05	0.00121047	NA	NA	NA
ENSG00000120265	1218.54	-1.67641	0.399498	-4.1963	2.71315e-05	0.00121047	PCMT1	5110	protein-L-isoaspartate (D-aspartate) O-methyltransferase
ENSG00000256294	919.419	-1.83341	0.437555	-4.19012	2.78807e-05	0.00124025	ZNF225	7768	zinc finger protein 225
ENSG00000163449	459.593	-2.7252	0.650395	-4.19006	2.78878e-05	0.00124025	TMEM169	92691	transmembrane protein 169
ENSG00000236439	156.343	2.93988	0.701809	4.18901	2.80178e-05	0.00124224	NA	NA	NA
ENSG00000137760	455.972	-1.66342	0.397096	-4.18898	2.80214e-05	0.00124224	ALKBH8	91801	alkB homolog 8, tRNA methyltransferase
ENSG00000120158	1431.53	-1.99886	0.477992	-4.18179	2.89224e-05	0.00128015	RCL1	10171	RNA terminal phosphate cyclase like 1
ENSG00000188738	4840.78	-1.94997	0.46654	-4.17964	2.9197e-05	0.00129026	FSIP2	401024	fibrous sheath interacting protein 2
ENSG00000104043	1144.05	-1.84972	0.443168	-4.17385	2.99495e-05	0.00132142	ATP8B4	79895	ATPase phospholipid transporting 8B4 (putative)
ENSG00000135069	1530.04	-1.57538	0.37761	-4.17197	3.01975e-05	0.00133026	PSAT1	29968	phosphoserine aminotransferase 1
ENSG00000147642	784.215	-2.30926	0.553871	-4.16932	3.05516e-05	0.00134374	SYBU	55638	syntabulin
ENSG00000103855	1528.12	-1.79324	0.430521	-4.16528	3.10976e-05	0.0013656	CD276	80381	CD276 molecule
ENSG00000073598	941.212	-3.72041	0.893472	-4.16399	3.12739e-05	0.00137119	FNDC8	54752	fibronectin type III domain containing 8
ENSG00000166897	250.299	-3.02203	0.725996	-4.16259	3.14654e-05	0.00137742	ELFN2	114794	extracellular leucine rich repeat and fibronectin type III domain containing 2
ENSG00000263001	20910.1	-1.40117	0.336956	-4.1583	3.20619e-05	0.00140134	GTF2I	2969	general transcription factor IIi
ENSG00000227376	257.314	-2.04618	0.492423	-4.15533	3.24818e-05	0.00141748	NA	NA	NA
ENSG00000259665	33.265	2.85098	0.686468	4.15311	3.27983e-05	0.00142905	NA	NA	NA
ENSG00000187676	2966.07	-2.22155	0.535081	-4.15179	3.29882e-05	0.00143509	B3GLCT	145173	beta 3-glucosyltransferase
ENSG00000115539	903.171	-1.64133	0.395584	-4.14913	3.33737e-05	0.0014496	PDCL3	79031	phosducin like 3
ENSG00000102794	209.092	-3.1079	0.749596	-4.14611	3.38175e-05	0.00146608	ACOD1	730249	aconitate decarboxylase 1
ENSG00000160961	671.6	-1.25169	0.301915	-4.14583	3.3858e-05	0.00146608	ZNF333	84449	zinc finger protein 333
ENSG00000125378	202.467	2.08354	0.502823	4.14368	3.41776e-05	0.00147763	BMP4	652	bone morphogenetic protein 4
ENSG00000169876	3992.81	-2.89169	0.698918	-4.13738	3.51293e-05	0.00151642	MUC17	140453	mucin 17, cell surface associated
ENSG00000178538	1261.11	-2.53338	0.613085	-4.13218	3.59336e-05	0.00154875	CA8	767	carbonic anhydrase 8
ENSG00000166105	332.283	-2.35436	0.570581	-4.12625	3.68733e-05	0.0015868	GLB1L3	112937	galactosidase beta 1 like 3
ENSG00000274726	1589.25	-1.64443	0.398804	-4.1234	3.73328e-05	0.0016041	ARHGEF10	9639	Rho guanine nucleotide exchange factor 10
ENSG00000251467	182.701	-2.70896	0.657413	-4.12064	3.77824e-05	0.00162093	NA	NA	NA
ENSG00000114416	12059.4	-1.24784	0.302989	-4.11844	3.81452e-05	0.00163368	FXR1	8087	FMR1 autosomal homolog 1
ENSG00000136352	428.386	-3.44966	0.837677	-4.11813	3.81965e-05	0.00163368	NKX2-1	7080	NK2 homeobox 1
ENSG00000268100	278.389	-3.29857	0.801716	-4.11439	3.88209e-05	0.00165784	NA	NA	NA
ENSG00000214978	238.169	-3.49242	0.849057	-4.11329	3.90054e-05	0.00166318	GSG1L2	644070	GSG1 like 2
ENSG00000213946	114.709	-3.1126	0.756851	-4.11257	3.91282e-05	0.00166587	NA	NA	NA
ENSG00000187151	981.206	-3.30311	0.803384	-4.1115	3.93103e-05	0.00167009	ANGPTL5	253935	angiopoietin like 5
ENSG00000124721	4159.11	-2.52246	0.613546	-4.11128	3.93468e-05	0.00167009	DNAH8	1769	dynein axonemal heavy chain 8
ENSG00000117543	629.603	-1.61034	0.391731	-4.11084	3.94228e-05	0.00167077	DPH5	51611	diphthamide biosynthesis 5
ENSG00000261461	273.191	-3.45012	0.839983	-4.10738	4.00179e-05	0.00169342	NA	NA	NA
ENSG00000261232	19.6831	-3.36951	0.82135	-4.10241	4.08872e-05	0.00172759	NA	NA	NA
ENSG00000263263	611.514	-3.71897	0.906842	-4.10101	4.11348e-05	0.00173281	KRTAP9-6	100507608	keratin associated protein 9-6
ENSG00000212659	611.514	-3.71897	0.906842	-4.10101	4.11348e-05	0.00173281	KRTAP9-6	100507608	keratin associated protein 9-6
ENSG00000086730	254.255	-1.88273	0.459354	-4.09865	4.15568e-05	0.00174795	LAT2	7462	linker for activation of T-cells family member 2
ENSG00000117262	9084.9	-1.38407	0.337735	-4.09808	4.16598e-05	0.00174892	GPR89A	653519	G protein-coupled receptor 89A
ENSG00000204564	843.163	-2.45405	0.598866	-4.09782	4.17051e-05	0.00174892	C6orf136	221545	chromosome 6 open reading frame 136
ENSG00000095713	347.986	-2.69269	0.657553	-4.09501	4.22156e-05	0.00176767	CRTAC1	55118	cartilage acidic protein 1
ENSG00000078043	1665.72	-1.30187	0.318297	-4.09012	4.31145e-05	0.00180261	PIAS2	9063	protein inhibitor of activated STAT 2
ENSG00000172795	1980.68	-1.66421	0.407087	-4.08808	4.34954e-05	0.00181582	DCP2	167227	decapping mRNA 2
ENSG00000126016	1029.77	-1.6735	0.409484	-4.08685	4.37268e-05	0.00182275	AMOT	154796	angiomotin
ENSG00000182782	792.188	-2.71425	0.664274	-4.08604	4.388e-05	0.0018251	HCAR2	338442	hydroxycarboxylic acid receptor 2
ENSG00000101974	4273.1	-1.62937	0.398781	-4.08586	4.39137e-05	0.0018251	ATP11C	286410	ATPase phospholipid transporting 11C
ENSG00000181927	598.896	-3.6398	0.891034	-4.08491	4.40932e-05	0.00182983	OR4P4	81300	olfactory receptor family 4 subfamily P member 4
ENSG00000205531	1498.48	-1.39621	0.341986	-4.08266	4.45237e-05	0.0018437	NAP1L4	4676	nucleosome assembly protein 1 like 4
ENSG00000165895	1198.07	-1.65948	0.406502	-4.08233	4.45857e-05	0.0018437	ARHGAP42	143872	Rho GTPase activating protein 42
ENSG00000261701	391.774	-2.3553	0.577014	-4.08188	4.46736e-05	0.0018437	HPR	3250	haptoglobin-related protein
ENSG00000163291	619.093	-1.57602	0.386111	-4.08178	4.46913e-05	0.0018437	PAQR3	152559	progestin and adipoQ receptor family member 3
ENSG00000101190	580.247	-1.66217	0.407467	-4.07928	4.51755e-05	0.00186092	TCFL5	10732	transcription factor like 5
ENSG00000092345	2659.72	-3.17885	0.77937	-4.07874	4.52803e-05	0.00186249	DAZL	1618	deleted in azoospermia like
ENSG00000134243	2413.5	-1.50463	0.369005	-4.07752	4.55179e-05	0.00186952	SORT1	6272	sortilin 1
ENSG00000204444	36.9635	-2.85124	0.69936	-4.07692	4.56355e-05	0.00187026	APOM	55937	apolipoprotein M
ENSG00000206147	29.048	2.80814	0.688819	4.07675	4.56699e-05	0.00187026	NA	NA	NA
ENSG00000163645	1018.53	-2.7693	0.679366	-4.0763	4.57582e-05	0.00187113	ERICH6	131831	glutamate rich 6
ENSG00000119041	2410.65	-1.40191	0.34401	-4.07519	4.59762e-05	0.00187729	GTF3C3	9330	general transcription factor IIIC subunit 3
ENSG00000156755	891.266	-2.99515	0.735086	-4.07455	4.61027e-05	0.00187971	NA	NA	NA
ENSG00000204396	60.462	-2.41641	0.593566	-4.071	4.68108e-05	0.00189475	VWA7	80737	von Willebrand factor A domain containing 7
ENSG00000223757	60.462	-2.41641	0.593566	-4.071	4.68108e-05	0.00189475	VWA7	80737	von Willebrand factor A domain containing 7
ENSG00000230048	60.462	-2.41641	0.593566	-4.071	4.68108e-05	0.00189475	VWA7	80737	von Willebrand factor A domain containing 7
ENSG00000234433	60.462	-2.41641	0.593566	-4.071	4.68108e-05	0.00189475	VWA7	80737	von Willebrand factor A domain containing 7
ENSG00000238203	60.462	-2.41641	0.593566	-4.071	4.68108e-05	0.00189475	VWA7	80737	von Willebrand factor A domain containing 7
ENSG00000136286	754.334	-1.81713	0.446462	-4.07007	4.69994e-05	0.00189963	MYO1G	64005	myosin IG
ENSG00000223803	34.9094	3.05024	0.749616	4.06907	4.7201e-05	0.00190503	NA	NA	NA
ENSG00000105048	1040.63	-2.48189	0.610126	-4.06783	4.7452e-05	0.00191239	TNNT1	7138	troponin T1, slow skeletal type
ENSG00000134253	334.757	-1.85264	0.455537	-4.06693	4.76356e-05	0.00191702	TRIM45	80263	tripartite motif containing 45
ENSG00000134612	2081.58	-3.2257	0.793387	-4.06573	4.7882e-05	0.00192417	NA	NA	NA
ENSG00000164237	1929.65	-2.21728	0.545425	-4.06523	4.79844e-05	0.00192551	CMBL	134147	carboxymethylenebutenolidase homolog
ENSG00000179476	156.063	-1.97776	0.48663	-4.0642	4.81984e-05	0.00193133	C14orf28	122525	chromosome 14 open reading frame 28
ENSG00000267221	43.7202	-2.57093	0.632692	-4.06348	4.83467e-05	0.00193449	ZNF385C	201181	zinc finger protein 385C
ENSG00000181856	729.745	-2.47134	0.608241	-4.0631	4.8425e-05	0.00193485	SLC2A4	6517	solute carrier family 2 member 4
ENSG00000178093	41.4052	-2.81489	0.692939	-4.06224	4.86039e-05	0.00193923	TSSK6	83983	testis specific serine kinase 6
ENSG00000102743	1804.75	-2.02964	0.500157	-4.05801	4.94917e-05	0.00197183	SLC25A15	10166	solute carrier family 25 member 15
ENSG00000176986	4883.09	-1.61606	0.398316	-4.05723	4.96587e-05	0.00197567	SEC24C	9632	SEC24 homolog C, COPII coat complex component
ENSG00000176857	465.036	-2.41888	0.596409	-4.05574	4.99755e-05	0.00198544	NA	NA	NA
ENSG00000213976	446.084	-1.9382	0.477971	-4.05506	5.01219e-05	0.00198843	NA	NA	NA
ENSG00000233921	7.38036	-3.32512	0.821116	-4.04952	5.13235e-05	0.00203321	NA	NA	NA
ENSG00000261174	99.5159	-2.87987	0.711264	-4.04895	5.1449e-05	0.0020353	NA	NA	NA
ENSG00000229314	665.982	2.60155	0.642582	4.04859	5.15267e-05	0.00203549	ORM1	5004	orosomucoid 1
ENSG00000120756	847.716	-1.8163	0.448843	-4.04663	5.19596e-05	0.00204969	PLS1	5357	plastin 1
ENSG00000125304	5607.98	-1.28837	0.31854	-4.04462	5.24075e-05	0.00206444	TM9SF2	9375	transmembrane 9 superfamily member 2
ENSG00000218739	583.027	-1.26942	0.314269	-4.03928	5.36147e-05	0.00210902	CEBPZOS	100505876	CEBPZ opposite strand
ENSG00000131791	453.105	-1.82164	0.451029	-4.03885	5.37131e-05	0.00210992	PRKAB2	5565	protein kinase AMP-activated non-catalytic subunit beta 2
ENSG00000165271	816.639	-1.32399	0.328212	-4.03394	5.48493e-05	0.00215153	NOL6	65083	nucleolar protein 6
ENSG00000108433	1835.86	-1.73086	0.429148	-4.03325	5.50099e-05	0.0021548	GOSR2	9570	golgi SNAP receptor complex member 2
ENSG00000109762	1643.13	-1.51086	0.374641	-4.03282	5.51106e-05	0.00215572	SNX25	83891	sorting nexin 25
ENSG00000128578	1190.31	-1.88658	0.468127	-4.03005	5.57643e-05	0.00217824	STRIP2	57464	striatin interacting protein 2
ENSG00000107957	1434.47	-1.57947	0.392633	-4.02275	5.75216e-05	0.00224374	SH3PXD2A	9644	SH3 and PX domains 2A
ENSG00000140961	144.764	-2.20084	0.547669	-4.01857	5.85535e-05	0.00228081	OSGIN1	29948	oxidative stress induced growth inhibitor 1
ENSG00000237651	500.993	-2.04537	0.509509	-4.0144	5.95974e-05	0.00231824	C2orf74	339804	chromosome 2 open reading frame 74
ENSG00000181404	1891.65	-2.28918	0.570392	-4.01334	5.98646e-05	0.00232539	WASH1	100287171	WAS protein family homolog 1
ENSG00000175097	795.078	-3.14641	0.784273	-4.01189	6.02353e-05	0.00233655	RAG2	5897	recombination activating 2
ENSG00000257171	90.3963	-3.46912	0.864823	-4.01137	6.03685e-05	0.00233846	NA	NA	NA
ENSG00000214787	272.35	-1.91052	0.476504	-4.00944	6.08618e-05	0.0023543	MS4A4E	643680	membrane spanning 4-domains A4E
ENSG00000083223	4525.19	-1.33206	0.332838	-4.00213	6.27742e-05	0.00242493	ZCCHC6	79670	zinc finger CCHC-type containing 6
ENSG00000256029	231.038	-2.73597	0.683794	-4.00116	6.30329e-05	0.00243156	NA	NA	NA
ENSG00000166670	412.535	-2.78043	0.695363	-3.99853	6.37377e-05	0.00245001	MMP10	4319	matrix metallopeptidase 10
ENSG00000164211	186.173	-2.1344	0.533803	-3.99849	6.37488e-05	0.00245001	STARD4	134429	StAR related lipid transfer domain containing 4
ENSG00000239351	141.509	-1.98446	0.496316	-3.99839	6.37744e-05	0.00245001	NA	NA	NA
ENSG00000213079	6409.55	-1.45878	0.364929	-3.99743	6.40352e-05	0.00245665	SCAF8	22828	SR-related CTD associated factor 8
ENSG00000102313	871.468	-2.54112	0.636119	-3.99473	6.47693e-05	0.0024814	ITIH6	347365	inter-alpha-trypsin inhibitor heavy chain family member 6
ENSG00000133706	8660.29	-1.26246	0.31609	-3.99399	6.49706e-05	0.0024857	LARS	51520	leucyl-tRNA synthetase
ENSG00000100150	3273.55	-1.48655	0.372452	-3.99124	6.57274e-05	0.00251122	DEPDC5	9681	DEP domain containing 5
ENSG00000133111	488.84	2.06974	0.518858	3.98903	6.63444e-05	0.00253133	RFXAP	5994	regulatory factor X associated protein
ENSG00000283427	232.517	-2.40429	0.602955	-3.98751	6.67708e-05	0.00254412	NA	NA	NA
ENSG00000223822	146.972	-3.35573	0.842109	-3.98491	6.75059e-05	0.00256863	NA	NA	NA
ENSG00000275052	5805.36	-1.32925	0.33378	-3.98241	6.82191e-05	0.00259223	PPP4R3B	57223	protein phosphatase 4 regulatory subunit 3B
ENSG00000168967	346.747	3.33339	0.837581	3.97978	6.89776e-05	0.00261749	PMCHL1	5369	pro-melanin concentrating hormone like 1 (pseudogene)
ENSG00000146085	1988.4	-1.29962	0.326827	-3.97646	6.99491e-05	0.00264807	MUT	4594	methylmalonyl-CoA mutase
ENSG00000214142	23.8646	-2.59985	0.653825	-3.97638	6.9973e-05	0.00264807	NA	NA	NA
ENSG00000250182	1061.03	-1.8172	0.457077	-3.9757	7.01718e-05	0.002652	NA	NA	NA
ENSG00000113327	7135.92	-2.46103	0.619726	-3.97116	7.15234e-05	0.00269943	GABRG2	2566	gamma-aminobutyric acid type A receptor gamma2 subunit
ENSG00000196778	184.781	-2.991	0.753419	-3.9699	7.19015e-05	0.00271004	OR52K1	390036	olfactory receptor family 52 subfamily K member 1
ENSG00000224727	433.318	-1.80207	0.454129	-3.96819	7.24191e-05	0.00272587	NA	NA	NA
ENSG00000138744	781.384	-1.69344	0.427393	-3.96226	7.4244e-05	0.00279079	NAAA	27163	N-acylethanolamine acid amidase
ENSG00000261456	576.041	-2.45182	0.618983	-3.96104	7.46239e-05	0.00279994	TUBB8	347688	tubulin beta 8 class VIII
ENSG00000173404	114.715	-3.29547	0.832107	-3.9604	7.48253e-05	0.00279994	INSM1	3642	INSM transcriptional repressor 1
ENSG00000070018	3922.11	-1.09109	0.275513	-3.9602	7.48883e-05	0.00279994	LRP6	4040	LDL receptor related protein 6
ENSG00000281324	3922.11	-1.09109	0.275513	-3.9602	7.48883e-05	0.00279994	LRP6	4040	LDL receptor related protein 6
ENSG00000253240	14.518	-3.21685	0.812618	-3.95863	7.53809e-05	0.00281083	NA	NA	NA
ENSG00000281986	14.518	-3.21685	0.812618	-3.95863	7.53809e-05	0.00281083	NA	NA	NA
ENSG00000205629	1515.24	-1.55539	0.39303	-3.95743	7.57619e-05	0.00282127	LCMT1	51451	leucine carboxyl methyltransferase 1
ENSG00000217130	76.8813	2.77687	0.701755	3.95703	7.58862e-05	0.00282214	NA	NA	NA
ENSG00000102780	2671.4	-1.23535	0.312218	-3.95668	7.60002e-05	0.00282262	DGKH	160851	diacylglycerol kinase eta
ENSG00000249242	302.191	-2.16173	0.54657	-3.95508	7.65087e-05	0.00283773	TMEM150C	441027	transmembrane protein 150C
ENSG00000143622	713.757	-1.45823	0.368949	-3.95239	7.73757e-05	0.00286343	RIT1	6016	Ras like without CAAX 1
ENSG00000134278	1495.76	-1.28277	0.324564	-3.95229	7.74065e-05	0.00286343	SPIRE1	56907	spire type actin nucleation factor 1
ENSG00000134900	4306.4	-1.29684	0.328426	-3.94866	7.85893e-05	0.00289992	TPP2	7174	tripeptidyl peptidase 2
ENSG00000110172	3014.23	-1.40619	0.356123	-3.94863	7.86007e-05	0.00289992	CHORDC1	26973	cysteine and histidine rich domain containing 1
ENSG00000125249	406.603	-1.67598	0.424591	-3.94727	7.9046e-05	0.0029125	RAP2A	5911	RAP2A, member of RAS oncogene family
ENSG00000124333	3002.21	-1.65668	0.419846	-3.94591	7.9497e-05	0.00292526	VAMP7	6845	vesicle associated membrane protein 7
ENSG00000132010	47.6522	-1.83646	0.465566	-3.94457	7.99426e-05	0.00293623	ZNF20	7568	zinc finger protein 20
ENSG00000282989	2284.83	2.61827	0.663797	3.94438	8.00054e-05	0.00293623	NA	NA	NA
ENSG00000236325	100.192	-3.05969	0.775842	-3.94371	8.02313e-05	0.00294066	NA	NA	NA
ENSG00000254112	124.317	-2.45656	0.623069	-3.94267	8.05787e-05	0.00294952	NA	NA	NA
ENSG00000081721	754.693	-1.4968	0.379756	-3.94149	8.09782e-05	0.00296026	DUSP12	11266	dual specificity phosphatase 12
ENSG00000102595	2432.62	-0.974798	0.247357	-3.94086	8.119e-05	0.00296413	UGGT2	55757	UDP-glucose glycoprotein glucosyltransferase 2
ENSG00000126456	591.682	-1.51953	0.385686	-3.9398	8.15502e-05	0.00297339	IRF3	3661	interferon regulatory factor 3
ENSG00000262492	13.4081	-3.22198	0.818462	-3.93663	8.2634e-05	0.00300508	NA	NA	NA
ENSG00000275714	246.324	-2.15141	0.54651	-3.93663	8.26347e-05	0.00300508	HIST1H3A	8350	histone cluster 1 H3 family member a
ENSG00000072682	7404.23	-2.03309	0.516826	-3.9338	8.36142e-05	0.00303675	P4HA2	8974	prolyl 4-hydroxylase subunit alpha 2
ENSG00000204364	135.901	1.72798	0.439583	3.93094	8.46142e-05	0.00306908	C2	717	complement C2
ENSG00000144161	872.923	-1.3882	0.353246	-3.92984	8.5004e-05	0.00307922	ZC3H8	84524	zinc finger CCCH-type containing 8
ENSG00000213066	1598.49	-1.43146	0.364438	-3.92787	8.57016e-05	0.00310047	FGFR1OP	11116	FGFR1 oncogene partner
ENSG00000188580	306.95	2.6006	0.662391	3.92608	8.63426e-05	0.00311961	NKAIN2	154215	Na+/K+ transporting ATPase interacting 2
ENSG00000258567	4876.45	-3.00287	0.765093	-3.92484	8.67881e-05	0.00313008	NA	NA	NA
ENSG00000117122	761.102	-1.87928	0.47884	-3.92465	8.68563e-05	0.00313008	MFAP2	4237	microfibrillar associated protein 2
ENSG00000128573	3581.65	-2.19138	0.558843	-3.92128	8.80807e-05	0.00317011	FOXP2	93986	forkhead box P2
ENSG00000197472	1136.9	-1.84004	0.469326	-3.92059	8.83311e-05	0.00317503	ZNF695	57116	zinc finger protein 695
ENSG00000116580	19920.5	-1.16131	0.296444	-3.91746	8.94871e-05	0.00321245	GON4L	54856	gon-4 like
ENSG00000214434	65.1454	-3.33969	0.852673	-3.91674	8.97563e-05	0.00321798	NA	NA	NA
ENSG00000211451	365.546	-2.4985	0.638833	-3.91104	9.18991e-05	0.00329058	GNRHR2	114814	gonadotropin releasing hormone receptor 2 (pseudogene)
ENSG00000230077	27.0405	-2.99467	0.76633	-3.90781	9.31361e-05	0.0033306	NA	NA	NA
ENSG00000226999	4.5576	-3.00987	0.770952	-3.9041	9.45775e-05	0.00337782	NA	NA	NA
ENSG00000213186	296.177	-1.54412	0.395619	-3.90305	9.4987e-05	0.00338811	TRIM59	286827	tripartite motif containing 59
ENSG00000234782	19.5958	2.63121	0.674583	3.9005	9.59942e-05	0.00341967	NA	NA	NA
ENSG00000149054	327.366	-2.1253	0.546495	-3.88897	0.00010067	0.00358169	ZNF215	7762	zinc finger protein 215
ENSG00000072952	740.225	-1.91452	0.492753	-3.88536	0.00010218	0.00363078	MRVI1	10335	murine retrovirus integration site 1 homolog
ENSG00000139746	4834.19	-1.20218	0.309561	-3.88351	0.000102958	0.00365376	RBM26	64062	RNA binding motif protein 26
ENSG00000138650	164.42	-2.50554	0.645472	-3.88172	0.000103719	0.0036761	PCDH10	57575	protocadherin 10
ENSG00000163399	16181.1	-1.38113	0.355865	-3.88105	0.000104006	0.00368158	ATP1A1	476	ATPase Na+/K+ transporting subunit alpha 1
ENSG00000167083	121.719	-2.90166	0.748284	-3.87775	0.000105429	0.00372723	GNGT2	2793	G protein subunit gamma transducin 2
ENSG00000154330	319.544	-1.94296	0.501264	-3.87612	0.000106135	0.00374747	PGM5	5239	phosphoglucomutase 5
ENSG00000163171	176.329	-1.68757	0.435909	-3.87138	0.000108219	0.00381624	CDC42EP3	10602	CDC42 effector protein 3
ENSG00000068878	15207.8	-1.26339	0.326464	-3.86992	0.000108873	0.00383443	PSME4	23198	proteasome activator subunit 4
ENSG00000213606	747.226	3.12586	0.807976	3.86875	0.000109396	0.00384803	NA	NA	NA
ENSG00000124935	257.624	-2.99297	0.77425	-3.86564	0.0001108	0.0038925	SCGB1D2	10647	secretoglobin family 1D member 2
ENSG00000188730	20.5411	-2.86258	0.741278	-3.86168	0.000112611	0.00395114	VWC2	375567	von Willebrand factor C domain containing 2
ENSG00000023287	11186.2	-1.36973	0.355217	-3.85604	0.000115238	0.00403778	RB1CC1	9821	RB1 inducible coiled-coil 1
ENSG00000169871	1220.68	-1.37755	0.35727	-3.85576	0.000115369	0.00403778	TRIM56	81844	tripartite motif containing 56
ENSG00000106689	96.8348	-2.76101	0.716652	-3.85266	0.000116844	0.00408426	LHX2	9355	LIM homeobox 2
ENSG00000248333	2553.98	-1.37465	0.35685	-3.85219	0.000117065	0.0040869	CDK11B	984	cyclin dependent kinase 11B
ENSG00000141519	4160.5	-1.83822	0.477426	-3.85027	0.000117988	0.00411398	CCDC40	55036	coiled-coil domain containing 40
ENSG00000177455	810.884	-2.13264	0.554048	-3.84919	0.000118507	0.0041269	CD19	930	CD19 molecule
ENSG00000180628	1471.04	-1.58558	0.412387	-3.84488	0.000120613	0.00419501	PCGF5	84333	polycomb group ring finger 5
ENSG00000205710	954.684	-1.8914	0.492152	-3.84312	0.000121482	0.00421999	C17orf107	100130311	chromosome 17 open reading frame 107
ENSG00000153339	3220.13	-1.18184	0.307642	-3.84162	0.000122224	0.00424048	TRAPPC8	22878	trafficking protein particle complex 8
ENSG00000163629	3426.7	-1.34752	0.350971	-3.83942	0.000123326	0.00427343	PTPN13	5783	protein tyrosine phosphatase, non-receptor type 13
ENSG00000255181	40.0757	-2.80361	0.730445	-3.83823	0.000123927	0.0042836	CCDC166	100130274	coiled-coil domain containing 166
ENSG00000278749	40.0757	-2.80361	0.730445	-3.83823	0.000123927	0.0042836	CCDC166	100130274	coiled-coil domain containing 166
ENSG00000237493	1044.08	1.89135	0.493085	3.83576	0.000125178	0.00432149	NA	NA	NA
ENSG00000185261	678.165	1.67121	0.436068	3.83244	0.000126878	0.00437477	KIAA0825	285600	KIAA0825
ENSG00000227460	1798.5	1.7811	0.464974	3.83054	0.00012786	0.0044032	SYNGAP1	8831	synaptic Ras GTPase activating protein 1
ENSG00000169592	533.514	-1.68522	0.440037	-3.82973	0.000128282	0.00441232	INO80E	283899	INO80 complex subunit E
ENSG00000167703	442.453	-1.63922	0.428295	-3.82732	0.000129544	0.00444562	SLC43A2	124935	solute carrier family 43 member 2
ENSG00000224763	80.6135	2.88376	0.753476	3.82728	0.000129569	0.00444562	NA	NA	NA
ENSG00000075826	1299.77	-1.95569	0.51122	-3.82553	0.000130492	0.0044718	SEC31B	25956	SEC31 homolog B, COPII coat complex component
ENSG00000257896	9.18466	-2.89686	0.757399	-3.82474	0.000130909	0.00448058	NA	NA	NA
ENSG00000128602	416.246	-1.50264	0.393185	-3.8217	0.000132534	0.00453066	SMO	6608	smoothened, frizzled class receptor
ENSG00000235008	154.481	-2.43928	0.638593	-3.81977	0.000133576	0.00456068	NA	NA	NA
ENSG00000235220	3129.61	-1.95495	0.512216	-3.81665	0.000135277	0.00461312	HLA-F	3134	major histocompatibility complex, class I, F
ENSG00000173273	2699.02	-1.12027	0.293612	-3.81548	0.00013592	0.0046294	TNKS	8658	tankyrase
ENSG00000154153	777.592	-1.84105	0.482658	-3.8144	0.000136514	0.00464396	FAM134B	54463	family with sequence similarity 134 member B
ENSG00000123200	7861.12	-1.23979	0.325448	-3.80949	0.000139253	0.0047282	ZC3H13	23091	zinc finger CCCH-type containing 13
ENSG00000123146	2257.8	-1.75148	0.459785	-3.80936	0.000139329	0.0047282	ADGRE5	976	adhesion G protein-coupled receptor E5
ENSG00000078070	4474.21	-1.41146	0.370596	-3.80862	0.000139743	0.00473649	MCCC1	56922	methylcrotonoyl-CoA carboxylase 1
ENSG00000139970	1181.56	2.04955	0.538479	3.80618	0.000141127	0.00477763	RTN1	6252	reticulon 1
ENSG00000238082	191.647	-2.65287	0.697048	-3.80586	0.00014131	0.00477802	NA	NA	NA
ENSG00000196704	2635.32	-1.50055	0.394631	-3.80242	0.000143291	0.00483915	AMZ2	51321	archaelysin family metallopeptidase 2
ENSG00000278550	399.244	-1.63656	0.431444	-3.7932	0.000148716	0.00501322	SLC43A2	124935	solute carrier family 43 member 2
ENSG00000244076	7.31554	-3.26519	0.860833	-3.79306	0.000148804	0.00501322	NA	NA	NA
ENSG00000136938	8132.54	-1.26348	0.333154	-3.79249	0.000149143	0.00501857	ANP32B	10541	acidic nuclear phosphoprotein 32 family member B
ENSG00000241186	144.123	-2.78546	0.734649	-3.79155	0.000149707	0.00503149	TDGF1	6997	teratocarcinoma-derived growth factor 1
ENSG00000235696	246.076	1.54391	0.407573	3.78807	0.000151823	0.00509096	C2	717	complement C2
ENSG00000107104	3013.98	-1.22271	0.322782	-3.78804	0.000151841	0.00509096	KANK1	23189	KN motif and ankyrin repeat domains 1
ENSG00000039068	12859.6	-1.40417	0.370947	-3.78536	0.000153485	0.0051399	CDH1	999	cadherin 1
ENSG00000169429	220.062	-2.35953	0.623765	-3.78273	0.00015512	0.00518844	CXCL8	3576	C-X-C motif chemokine ligand 8
ENSG00000052795	2220.78	-1.35939	0.359416	-3.78223	0.00015543	0.00519258	FNIP2	57600	folliculin interacting protein 2
ENSG00000254944	11.7443	-2.58528	0.684587	-3.7764	0.000159111	0.00530922	NA	NA	NA
ENSG00000047346	2664.23	-1.48682	0.393832	-3.77525	0.000159846	0.00532739	FAM214A	56204	family with sequence similarity 214 member A
ENSG00000172602	189.092	-2.08009	0.55116	-3.77402	0.000160636	0.00534519	RND1	27289	Rho family GTPase 1
ENSG00000105379	1500.63	-1.76681	0.468176	-3.77383	0.000160763	0.00534519	ETFB	2109	electron transfer flavoprotein beta subunit
ENSG00000133812	9742.19	-1.51607	0.402022	-3.77111	0.000162521	0.0053797	SBF2	81846	SET binding factor 2
ENSG00000234941	67.9073	-3.37526	0.895044	-3.77106	0.000162557	0.0053797	NA	NA	NA
ENSG00000225317	27.8634	3.26115	0.864993	3.77015	0.00016315	0.0053797	NA	NA	NA
ENSG00000235596	27.8634	3.26115	0.864993	3.77015	0.00016315	0.0053797	NA	NA	NA
ENSG00000219797	27.8634	3.26115	0.864993	3.77015	0.00016315	0.0053797	NA	NA	NA
ENSG00000230616	27.8634	3.26115	0.864993	3.77015	0.00016315	0.0053797	NA	NA	NA
ENSG00000231118	27.8634	3.26115	0.864993	3.77015	0.00016315	0.0053797	NA	NA	NA
ENSG00000225098	147.734	-3.07038	0.814489	-3.7697	0.000163442	0.00538297	NA	NA	NA
ENSG00000063854	554.331	-1.55974	0.413876	-3.76861	0.000164157	0.00539601	HAGH	3029	hydroxyacylglutathione hydrolase
ENSG00000178105	2798.11	-1.4128	0.374897	-3.76851	0.000164224	0.00539601	DDX10	1662	DEAD-box helicase 10
ENSG00000104331	3374.37	-1.72039	0.456823	-3.76598	0.000165895	0.00544451	IMPAD1	54928	inositol monophosphatase domain containing 1
ENSG00000123612	715.349	-2.46295	0.654053	-3.76568	0.0001661	0.00544483	ACVR1C	130399	activin A receptor type 1C
ENSG00000283654	145.019	-2.46022	0.653483	-3.76477	0.000166702	0.00545818	NA	NA	NA
ENSG00000232994	109.716	2.20132	0.584896	3.76361	0.000167477	0.00547713	NA	NA	NA
ENSG00000091972	297.482	-1.47386	0.391766	-3.76208	0.000168508	0.00550439	CD200	4345	CD200 molecule
ENSG00000164823	3960.9	-1.68234	0.447445	-3.75989	0.000169991	0.00554635	OSGIN2	734	oxidative stress induced growth inhibitor family member 2
ENSG00000186493	77.3977	-2.07914	0.55317	-3.7586	0.000170867	0.00556547	C5orf38	153571	chromosome 5 open reading frame 38
ENSG00000237872	607.307	-1.76618	0.469924	-3.75844	0.000170976	0.00556547	POU5F1P4	645682	POU class 5 homeobox 1 pseudogene 4
ENSG00000006007	797.785	-1.36287	0.362666	-3.75792	0.000171333	0.00557058	GDE1	51573	glycerophosphodiester phosphodiesterase 1
ENSG00000090470	509.748	-1.41283	0.376009	-3.75744	0.000171662	0.00557058	PDCD7	10081	programmed cell death 7
ENSG00000197054	1582.77	1.78922	0.476192	3.75734	0.000171731	0.00557058	ZNF763	284390	zinc finger protein 763
ENSG00000184436	101.143	-1.68117	0.447506	-3.75674	0.00017214	0.00557737	THAP7	80764	THAP domain containing 7
ENSG00000144736	2015.23	1.87551	0.499529	3.75455	0.000173655	0.00561993	SHQ1	55164	SHQ1, H/ACA ribonucleoprotein assembly factor
ENSG00000122565	2130.58	-1.22123	0.325384	-3.75319	0.000174597	0.00564387	CBX3	11335	chromobox 3
ENSG00000157483	6570.07	-1.45302	0.387435	-3.75036	0.000176578	0.00570132	MYO1E	4643	myosin IE
ENSG00000169862	1643.17	-2.35182	0.627274	-3.74927	0.000177353	0.00571975	CTNND2	1501	catenin delta 2
ENSG00000134744	8450.11	-1.31631	0.351136	-3.74872	0.000177743	0.00572569	ZCCHC11	23318	zinc finger CCHC-type containing 11
ENSG00000254737	44.7562	-3.183	0.849965	-3.74486	0.000180497	0.00580735	OR10G4	390264	olfactory receptor family 10 subfamily G member 4
ENSG00000231907	63.1575	3.16067	0.844065	3.74458	0.000180693	0.00580735	NA	NA	NA
ENSG00000198860	297.684	-1.21488	0.324696	-3.74159	0.000182858	0.00587016	TSEN15	116461	tRNA splicing endonuclease subunit 15
ENSG00000188338	941.942	-2.38457	0.637495	-3.74052	0.000183637	0.0058884	SLC38A3	10991	solute carrier family 38 member 3
ENSG00000138363	4889.67	-1.27375	0.340742	-3.73815	0.000185376	0.00593735	ATIC	471	5-aminoimidazole-4-carboxamide ribonucleotide formyltransferase/IMP cyclohydrolase
ENSG00000105866	3403.98	-2.10909	0.564282	-3.73765	0.000185747	0.00594241	SP4	6671	Sp4 transcription factor
ENSG00000261371	356.188	-2.0395	0.5464	-3.73261	0.000189505	0.00605002	PECAM1	5175	platelet and endothelial cell adhesion molecule 1
ENSG00000204822	125.581	-1.88131	0.504026	-3.73256	0.000189544	0.00605002	MRPL53	116540	mitochondrial ribosomal protein L53
ENSG00000240038	18202.5	-1.86813	0.500583	-3.7319	0.000190043	0.00605903	AMY2B	280	amylase, alpha 2B (pancreatic)
ENSG00000073605	667.28	-1.17076	0.313984	-3.72873	0.000192446	0.00612866	GSDMB	55876	gasdermin B
ENSG00000154025	130.01	-2.20663	0.592098	-3.7268	0.000193927	0.00616877	SLC5A10	125206	solute carrier family 5 member 10
ENSG00000168887	170.234	-1.40913	0.37823	-3.72558	0.000194868	0.00618762	C2orf68	388969	chromosome 2 open reading frame 68
ENSG00000171914	1410.9	1.08693	0.291756	3.72546	0.000194963	0.00618762	TLN2	83660	talin 2
ENSG00000122566	14732	-1.34285	0.360546	-3.7245	0.000195702	0.00620405	HNRNPA2B1	3181	heterogeneous nuclear ribonucleoprotein A2/B1
ENSG00000131203	913.262	-1.69861	0.456155	-3.72376	0.000196276	0.0062152	IDO1	3620	indoleamine 2,3-dioxygenase 1
ENSG00000116882	597.029	-2.89211	0.777162	-3.72138	0.000198137	0.00626701	HAO2	51179	hydroxyacid oxidase 2
ENSG00000147082	610.901	-2.10905	0.566853	-3.72063	0.000198725	0.00627849	CCNB3	85417	cyclin B3
ENSG00000234119	747.59	-2.46544	0.663362	-3.71659	0.000201932	0.0063726	NA	NA	NA
ENSG00000060237	44120.8	-1.0764	0.28998	-3.71196	0.000205659	0.00648291	WNK1	65125	WNK lysine deficient protein kinase 1
ENSG00000080224	296.737	-2.16759	0.583996	-3.71165	0.000205913	0.00648358	EPHA6	285220	EPH receptor A6
ENSG00000213782	1475.14	-1.01527	0.273567	-3.71125	0.000206235	0.00648642	DDX47	51202	DEAD-box helicase 47
ENSG00000136197	174.495	-2.27759	0.613803	-3.71062	0.000206752	0.00649426	C7orf25	79020	chromosome 7 open reading frame 25
ENSG00000181220	848.946	-1.22652	0.330563	-3.71038	0.000206949	0.00649426	ZNF746	155061	zinc finger protein 746
ENSG00000157766	5432.66	-1.86995	0.504255	-3.70835	0.000208617	0.0065362	ACAN	176	aggrecan
ENSG00000182000	29.8124	-3.13785	0.846196	-3.70818	0.000208754	0.0065362	NA	NA	NA
ENSG00000174652	932.181	-1.40529	0.379435	-3.70363	0.000212536	0.00664718	ZNF266	10781	zinc finger protein 266
ENSG00000112984	1155.28	-1.45179	0.392165	-3.70199	0.000213918	0.00668289	KIF20A	10112	kinesin family member 20A
ENSG00000255073	3956.91	-1.27584	0.344731	-3.70097	0.000214779	0.00670229	ZFP91	80829	ZFP91 zinc finger protein
ENSG00000029153	1873.92	-1.54716	0.418324	-3.69848	0.000216896	0.00675674	ARNTL2	56938	aryl hydrocarbon receptor nuclear translocator like 2
ENSG00000137804	1033.48	-1.22049	0.330009	-3.69835	0.000217007	0.00675674	NUSAP1	51203	nucleolar and spindle associated protein 1
ENSG00000115255	260.764	2.10816	0.570548	3.69498	0.000219908	0.00683944	REEP6	92840	receptor accessory protein 6
ENSG00000154370	276.991	-1.79336	0.4857	-3.69232	0.00022222	0.00690366	TRIM11	81559	tripartite motif containing 11
ENSG00000243498	23.3436	-2.30203	0.623551	-3.69181	0.000222663	0.00690973	NA	NA	NA
ENSG00000128242	116.614	-2.76539	0.749271	-3.69078	0.000223569	0.00693013	GAL3ST1	9514	galactose-3-O-sulfotransferase 1
ENSG00000198225	59.2996	2.28875	0.620186	3.69042	0.00022388	0.0069321	NA	NA	NA
ENSG00000167118	139.745	-1.79787	0.487625	-3.68699	0.000226922	0.00701851	URM1	81605	ubiquitin related modifier 1
ENSG00000167945	56.2455	-2.84289	0.771148	-3.68657	0.000227293	0.00702218	PRR25	388199	proline rich 25
ENSG00000103197	7598.83	-1.39774	0.379195	-3.68608	0.000227735	0.00702808	TSC2	7249	tuberous sclerosis 2
ENSG00000073008	402.707	-1.81368	0.49221	-3.68478	0.000228899	0.00705622	PVR	5817	poliovirus receptor
ENSG00000141219	2000.13	-1.45643	0.3954	-3.68343	0.000230121	0.00708375	C17orf80	55028	chromosome 17 open reading frame 80
ENSG00000267032	39.7406	-2.92408	0.793892	-3.68323	0.0002303	0.00708375	NA	NA	NA
ENSG00000124657	177.383	-2.31829	0.62972	-3.68146	0.000231905	0.00712526	OR2B6	26212	olfactory receptor family 2 subfamily B member 6
ENSG00000204653	122.626	-1.87292	0.508855	-3.68067	0.000232624	0.00713438	ASPDH	554235	aspartate dehydrogenase domain containing
ENSG00000047849	11539	-1.27206	0.345614	-3.68057	0.000232712	0.00713438	MAP4	4134	microtubule associated protein 4
ENSG00000138778	7295.43	-1.63847	0.445213	-3.6802	0.000233051	0.00713693	CENPE	1062	centromere protein E
ENSG00000110723	1805.01	-1.61298	0.438378	-3.67943	0.000233758	0.00715073	EXPH5	23086	exophilin 5
ENSG00000162923	3932.72	-1.10095	0.299266	-3.67885	0.000234287	0.00715909	WDR26	80232	WD repeat domain 26
ENSG00000186710	54.054	-2.98557	0.812213	-3.67585	0.000237057	0.0072358	CFAP73	387885	cilia and flagella associated protein 73
ENSG00000135605	483.721	1.70409	0.464034	3.67233	0.000240347	0.00732824	TEC	7006	tec protein tyrosine kinase
ENSG00000237816	9.78754	-2.9693	0.809488	-3.66812	0.000244337	0.00744175	NA	NA	NA
ENSG00000198873	520.051	-1.40856	0.384104	-3.66714	0.000245278	0.00746228	GRK5	2869	G protein-coupled receptor kinase 5
ENSG00000205659	313.234	1.92783	0.526091	3.66445	0.000247872	0.00753298	LIN52	91750	lin-52 DREAM MuvB core complex component
ENSG00000223529	31.742	-2.34119	0.63922	-3.66257	0.000249693	0.00758009	NA	NA	NA
ENSG00000170667	755.06	-1.80369	0.493149	-3.6575	0.000254692	0.00772003	RASA4B	100271927	RAS p21 protein activator 4B
ENSG00000100490	1029.75	-1.58933	0.434592	-3.65706	0.000255128	0.00772003	CDKL1	8814	cyclin dependent kinase like 1
ENSG00000226439	66.3488	-3.17474	0.868128	-3.657	0.000255186	0.00772003	NA	NA	NA
ENSG00000275050	442.33	-1.62444	0.444281	-3.65633	0.000255854	0.00772003	NA	NA	NA
ENSG00000141506	382.367	-1.57636	0.431133	-3.65632	0.000255863	0.00772003	PIK3R5	23533	phosphoinositide-3-kinase regulatory subunit 5
ENSG00000142065	499.715	-1.29476	0.354126	-3.6562	0.00025598	0.00772003	ZFP14	57677	ZFP14 zinc finger protein
ENSG00000224168	15.1703	-2.62991	0.719351	-3.65594	0.000256238	0.00772003	TRIM31	11074	tripartite motif containing 31
ENSG00000186326	91.1509	-2.83065	0.774548	-3.65458	0.0002576	0.00774974	RGS9BP	388531	regulator of G-protein signaling 9 binding protein
ENSG00000163686	105.857	1.57333	0.430531	3.65441	0.000257779	0.00774974	ABHD6	57406	abhydrolase domain containing 6
ENSG00000185658	6056.43	-0.635563	0.174009	-3.65247	0.000259729	0.00779998	BRWD1	54014	bromodomain and WD repeat domain containing 1
ENSG00000163832	430.162	-1.60229	0.43897	-3.65011	0.000262124	0.00786342	ELP6	54859	elongator acetyltransferase complex subunit 6
ENSG00000104980	1485.82	-1.43164	0.392313	-3.64923	0.000263032	0.0078822	TIMM44	10469	translocase of inner mitochondrial membrane 44
ENSG00000239719	43.8529	2.90095	0.79505	3.64876	0.000263511	0.0078881	NA	NA	NA
ENSG00000236259	252.449	-2.29729	0.629852	-3.64735	0.000264956	0.00790731	NA	NA	NA
ENSG00000172403	1404.29	-1.30041	0.356545	-3.64726	0.000265054	0.00790731	SYNPO2	171024	synaptopodin 2
ENSG00000093134	265.121	-2.4098	0.660715	-3.64726	0.000265054	0.00790731	VNN3	55350	vanin 3
ENSG00000101489	342.165	-2.16926	0.594801	-3.64703	0.000265285	0.00790731	CELF4	56853	CUGBP, Elav-like family member 4
ENSG00000122687	568.926	-1.74731	0.479356	-3.64511	0.000267277	0.00793898	MRM2	29960	mitochondrial rRNA methyltransferase 2
ENSG00000128908	4194.19	-1.41696	0.38873	-3.6451	0.000267285	0.00793898	INO80	54617	INO80 complex subunit
ENSG00000176595	4.66117	-2.75713	0.756432	-3.64491	0.000267485	0.00793898	KBTBD11	9920	kelch repeat and BTB domain containing 11
ENSG00000273645	4.66117	-2.75713	0.756432	-3.64491	0.000267485	0.00793898	KBTBD11	9920	kelch repeat and BTB domain containing 11
ENSG00000128805	546.885	-1.77922	0.488328	-3.6435	0.000268956	0.00797418	ARHGAP22	58504	Rho GTPase activating protein 22
ENSG00000251593	296.475	-2.52554	0.693305	-3.64276	0.000269734	0.00798876	NA	NA	NA
ENSG00000177981	429.946	-1.6206	0.445119	-3.64082	0.000271775	0.00803922	ASB8	140461	ankyrin repeat and SOCS box containing 8
ENSG00000232802	47.4535	-3.28113	0.901312	-3.6404	0.00027222	0.00803922	NA	NA	NA
ENSG00000204710	72.2487	-2.55083	0.700717	-3.64032	0.000272301	0.00803922	SPDYC	387778	speedy/RINGO cell cycle regulator family member C
ENSG00000236155	16.1518	-1.94435	0.534267	-3.63927	0.000273407	0.00806035	LOC101928303	101928303	uncharacterized LOC101928303
ENSG00000183019	150.802	-2.7992	0.769202	-3.6391	0.000273594	0.00806035	MCEMP1	199675	mast cell expressed membrane protein 1
ENSG00000223531	15.1269	-2.6182	0.719808	-3.63736	0.00027545	0.00810648	TRIM31	11074	tripartite motif containing 31
ENSG00000230076	19.1034	-2.92078	0.803103	-3.63687	0.000275975	0.00811336	NA	NA	NA
ENSG00000242220	46.9871	-2.18467	0.601062	-3.63468	0.000278324	0.00817384	TCP10L	140290	t-complex 10-like
ENSG00000275404	44.4264	-2.32342	0.639343	-3.63408	0.000278972	0.00817567	LILRA5	353514	leukocyte immunoglobulin like receptor A5
ENSG00000278355	44.4264	-2.32342	0.639343	-3.63408	0.000278972	0.00817567	LILRA5	353514	leukocyte immunoglobulin like receptor A5
ENSG00000211974	50.4755	-2.84931	0.784296	-3.63295	0.000280197	0.00819435	NA	NA	NA
ENSG00000282482	50.4755	-2.84931	0.784296	-3.63295	0.000280197	0.00819435	NA	NA	NA
ENSG00000187764	1871.8	1.51666	0.417703	3.63096	0.000282368	0.00824922	SEMA4D	10507	semaphorin 4D
ENSG00000205108	1487.86	-2.35259	0.648857	-3.62574	0.000288131	0.00840879	FAM205A	259308	family with sequence similarity 205 member A
ENSG00000159753	591.298	-1.8763	0.517546	-3.62537	0.00028855	0.00841224	CARMIL2	146206	capping protein regulator and myosin 1 linker 2
ENSG00000235683	72.202	-2.73858	0.755782	-3.62351	0.000290637	0.00846423	NA	NA	NA
ENSG00000043093	911.488	-1.27069	0.350723	-3.62307	0.000291131	0.00846433	DCUN1D1	54165	defective in cullin neddylation 1 domain containing 1
ENSG00000185448	344.108	-3.00196	0.828592	-3.62296	0.000291246	0.00846433	FAM47A	158724	family with sequence similarity 47 member A
ENSG00000121957	4195.15	-1.162	0.320822	-3.62194	0.000292402	0.00848908	GPSM2	29899	G-protein signaling modulator 2
ENSG00000148153	222.915	-1.18718	0.327893	-3.62063	0.00029389	0.00852342	INIP	58493	INTS3 and NABP interacting protein
ENSG00000100399	106.619	-2.24646	0.62063	-3.61965	0.000295001	0.00854678	CHADL	150356	chondroadherin like
ENSG00000254387	69.1129	-2.91803	0.806285	-3.6191	0.000295631	0.00855615	NA	NA	NA
ENSG00000188386	233.596	-3.25986	0.900983	-3.61811	0.000296759	0.00857351	PPP3R2	5535	protein phosphatase 3 regulatory subunit B, beta
ENSG00000151632	1055.77	1.40442	0.388171	3.61804	0.000296845	0.00857351	AKR1C2	1646	aldo-keto reductase family 1 member C2
ENSG00000143333	412.106	-1.66037	0.459149	-3.61619	0.000298973	0.00862605	RGS16	6004	regulator of G-protein signaling 16
ENSG00000251685	833.693	-2.9833	0.825318	-3.61473	0.000300663	0.00866585	NA	NA	NA
ENSG00000150712	3406.6	-1.45873	0.403644	-3.61391	0.000301619	0.00868444	MTMR12	54545	myotubularin related protein 12
ENSG00000181381	4495.67	-1.50105	0.41554	-3.61228	0.000303516	0.00872234	DDX60L	91351	DEAD-box helicase 60-like
ENSG00000163138	856.787	-1.63368	0.452261	-3.61224	0.000303559	0.00872234	PACRGL	133015	PARK2 coregulated like
ENSG00000075089	1033.87	-1.26591	0.350492	-3.6118	0.000304083	0.0087284	ACTR6	64431	ARP6 actin-related protein 6 homolog
ENSG00000164111	5912.47	-1.2646	0.350198	-3.6111	0.0003049	0.00873431	ANXA5	308	annexin A5
ENSG00000168487	852.766	-1.3586	0.376247	-3.61094	0.000305092	0.00873431	BMP1	649	bone morphogenetic protein 1
ENSG00000137185	708.696	-1.28089	0.354737	-3.61082	0.000305227	0.00873431	ZSCAN9	7746	zinc finger and SCAN domain containing 9
ENSG00000120833	113.197	1.48381	0.411056	3.60975	0.000306492	0.00876152	SOCS2	8835	suppressor of cytokine signaling 2
ENSG00000225449	250.492	-3.03609	0.841272	-3.60893	0.00030746	0.0087802	RAB6C-AS1	100131320	RAB6C antisense RNA 1
ENSG00000150893	3208.28	1.86663	0.517574	3.6065	0.000310356	0.00885388	FREM2	341640	FRAS1 related extracellular matrix protein 2
ENSG00000274376	44.9869	-2.67814	0.743184	-3.60361	0.000313831	0.00894387	ADAMTS7P1	390660	ADAMTS7 pseudogene 1
ENSG00000077097	13833.5	-1.14216	0.317105	-3.60182	0.000315994	0.00899633	TOP2B	7155	topoisomerase (DNA) II beta
ENSG00000022267	1347.35	-1.6282	0.452098	-3.60143	0.000316477	0.00900091	FHL1	2273	four and a half LIM domains 1
ENSG00000271161	27.8345	2.35169	0.65391	3.59635	0.000322717	0.00916903	NA	NA	NA
ENSG00000241612	337.839	2.0214	0.562166	3.59574	0.000323474	0.00918122	NA	NA	NA
ENSG00000168827	17437.9	1.68052	0.467668	3.59341	0.000326384	0.0092544	GFM1	85476	G elongation factor mitochondrial 1
ENSG00000278174	781.15	-1.42036	0.395559	-3.59078	0.000329694	0.00933877	NSF	4905	N-ethylmaleimide sensitive factor, vesicle fusing ATPase
ENSG00000230734	36.0799	1.59922	0.445504	3.58969	0.000331077	0.00936845	NA	NA	NA
ENSG00000238137	63.2747	2.7115	0.755547	3.5888	0.000332209	0.00939097	NA	NA	NA
ENSG00000271699	1569.77	1.68872	0.470851	3.58652	0.000335119	0.00946364	NA	NA	NA
ENSG00000133422	2231.84	-0.663611	0.185094	-3.58526	0.000336744	0.00949992	MORC2	22880	MORC family CW-type zinc finger 2
ENSG00000103522	312.233	-1.80172	0.502597	-3.58481	0.000337322	0.00950664	IL21R	50615	interleukin 21 receptor
ENSG00000265366	174.043	2.07244	0.578457	3.58271	0.000340046	0.00957374	GLUD1P7	414212	glutamate dehydrogenase 1 pseudogene 7
ENSG00000204072	161.545	1.56872	0.437894	3.58241	0.000340439	0.00957516	NA	NA	NA
ENSG00000134533	207.052	-1.87057	0.522542	-3.57976	0.000343909	0.009663	RERG	85004	RAS like estrogen regulated growth inhibitor
ENSG00000235514	16.4105	-2.97858	0.832388	-3.57835	0.000345766	0.00970542	NA	NA	NA
ENSG00000250254	62.1439	-2.32345	0.649711	-3.57613	0.000348716	0.00977841	PTTG2	10744	pituitary tumor-transforming 2
ENSG00000108576	299.479	-2.02559	0.566717	-3.57426	0.000351226	0.0098309	SLC6A4	6532	solute carrier family 6 member 4
ENSG00000231741	14.0402	-3.13101	0.876002	-3.57421	0.000351292	0.0098309	NA	NA	NA
ENSG00000014123	1701.62	-1.07303	0.300385	-3.57218	0.000354016	0.00989721	UFL1	23376	UFM1 specific ligase 1
ENSG00000196998	638.609	-1.32026	0.370428	-3.56413	0.000365058	0.0101957	WDR45	11152	WD repeat domain 45
ENSG00000137628	4324.29	-1.46282	0.410636	-3.56231	0.0003676	0.0102565	DDX60	55601	DEXD/H-box helicase 60
ENSG00000149179	642.909	-1.06824	0.300106	-3.55953	0.000371517	0.0103554	C11orf49	79096	chromosome 11 open reading frame 49
ENSG00000278129	53.1068	-1.3158	0.369726	-3.55887	0.000372458	0.0103713	ZNF8	7554	zinc finger protein 8
ENSG00000179698	532.977	-1.99353	0.560284	-3.55808	0.00037358	0.0103921	WDR97	340390	WD repeat domain 97
ENSG00000239345	272.097	-2.48831	0.699513	-3.5572	0.000374833	0.0104166	NA	NA	NA
ENSG00000127780	148.451	-2.43014	0.683578	-3.55504	0.000377925	0.0104921	OR1E2	8388	olfactory receptor family 1 subfamily E member 2
ENSG00000256274	199.134	-2.51673	0.708354	-3.55292	0.000380981	0.010556	NA	NA	NA
ENSG00000263083	199.134	-2.51673	0.708354	-3.55292	0.000380981	0.010556	NA	NA	NA
ENSG00000163632	123.817	1.71139	0.482138	3.54958	0.000385845	0.0106801	C3orf49	132200	chromosome 3 open reading frame 49
ENSG00000281601	951.194	-1.22959	0.346515	-3.54846	0.000387485	0.0107043	ZNF780B	163131	zinc finger protein 780B
ENSG00000128000	951.194	-1.22959	0.346515	-3.54846	0.000387485	0.0107043	ZNF780B	163131	zinc finger protein 780B
ENSG00000170890	89.6892	-2.81756	0.794251	-3.54745	0.000388986	0.0107352	PLA2G1B	5319	phospholipase A2 group IB
ENSG00000125450	1822.13	-1.09817	0.309594	-3.54713	0.000389452	0.0107374	NUP85	79902	nucleoporin 85
ENSG00000263648	48.6641	2.37549	0.669806	3.54653	0.000390335	0.0107512	NA	NA	NA
ENSG00000058063	6600.98	-1.05663	0.297992	-3.54583	0.00039138	0.0107693	ATP11B	23200	ATPase phospholipid transporting 11B (putative)
ENSG00000188612	6364.85	-1.3396	0.377833	-3.54548	0.000391901	0.010773	SUMO2	6613	small ubiquitin-like modifier 2
ENSG00000076248	1477.35	-1.33805	0.377558	-3.54396	0.000394169	0.0108247	UNG	7374	uracil DNA glycosylase
ENSG00000282188	31.6777	-2.82047	0.796151	-3.54263	0.000396157	0.0108479	NA	NA	NA
ENSG00000253545	31.6777	-2.82047	0.796151	-3.54263	0.000396157	0.0108479	NA	NA	NA
ENSG00000087884	241.314	-1.04289	0.294383	-3.54262	0.000396178	0.0108479	AAMDC	28971	adipogenesis associated Mth938 domain containing
ENSG00000183828	143.842	-1.9757	0.557746	-3.5423	0.000396651	0.0108502	NUDT14	256281	nudix hydrolase 14
ENSG00000100124	419.973	-1.9755	0.557742	-3.54196	0.000397163	0.0108536	ANKRD54	129138	ankyrin repeat domain 54
ENSG00000075945	1332.22	-1.01167	0.285749	-3.5404	0.000399521	0.0109074	KIFAP3	22920	kinesin associated protein 3
ENSG00000034239	109.411	-2.42752	0.685839	-3.53949	0.000400895	0.0109342	EFCAB1	79645	EF-hand calcium binding domain 1
ENSG00000272617	1067.9	-2.11033	0.596352	-3.53873	0.000402051	0.010955	COG8	84342	component of oligomeric golgi complex 8
ENSG00000142396	183.762	-1.46928	0.415448	-3.53661	0.000405291	0.0110321	LOC105372481	105372481	uncharacterized LOC105372481
ENSG00000141431	737.885	-2.20121	0.622461	-3.53631	0.000405755	0.0110321	ASXL3	80816	additional sex combs like 3, transcriptional regulator
ENSG00000168395	379.03	-1.12805	0.319008	-3.53611	0.000406066	0.0110321	ING5	84289	inhibitor of growth family member 5
ENSG00000254750	35.3218	-2.60559	0.737667	-3.53221	0.000412106	0.0111853	NA	NA	NA
ENSG00000124615	2735.58	1.48338	0.420052	3.53142	0.000413336	0.0112078	MOCS1	4337	molybdenum cofactor synthesis 1
ENSG00000002822	463.806	1.01085	0.286414	3.52934	0.000416592	0.0112851	MAD1L1	8379	MAD1 mitotic arrest deficient like 1
ENSG00000131042	37.1093	2.43537	0.690425	3.52735	0.000419746	0.0113554	LILRB2	10288	leukocyte immunoglobulin like receptor B2
ENSG00000227586	44.7533	-2.32013	0.657785	-3.52719	0.000419999	0.0113554	NA	NA	NA
ENSG00000249115	255.239	-1.58532	0.449681	-3.52543	0.000422802	0.0114202	HAUS5	23354	HAUS augmin like complex subunit 5
ENSG00000152952	3794.77	-1.30516	0.370246	-3.52512	0.000423294	0.0114224	PLOD2	5352	procollagen-lysine,2-oxoglutarate 5-dioxygenase 2
ENSG00000159086	4054.15	-1.19718	0.340175	-3.51932	0.000432656	0.0116638	PAXBP1	94104	PAX3 and PAX7 binding protein 1
ENSG00000122986	509.98	-1.80583	0.513476	-3.51687	0.000436663	0.011759	HVCN1	84329	hydrogen voltage gated channel 1
ENSG00000158315	882.255	-1.52772	0.434424	-3.51665	0.000437032	0.011759	RHBDL2	54933	rhomboid like 2
ENSG00000009954	8155.41	-1.03139	0.293386	-3.51549	0.000438945	0.0117831	BAZ1B	9031	bromodomain adjacent to zinc finger domain 1B
ENSG00000115155	1247.11	-2.0302	0.577509	-3.51544	0.000439022	0.0117831	OTOF	9381	otoferlin
ENSG00000132003	707.433	-1.47457	0.419468	-3.51534	0.000439194	0.0117831	ZSWIM4	65249	zinc finger SWIM-type containing 4
ENSG00000163818	704.499	-1.52541	0.43409	-3.51405	0.000441331	0.0118291	LZTFL1	54585	leucine zipper transcription factor like 1
ENSG00000133169	78.8089	-2.41967	0.689213	-3.51078	0.000446798	0.0119588	BEX1	55859	brain expressed X-linked 1
ENSG00000006712	2795.34	-1.13324	0.32283	-3.51033	0.000447555	0.0119588	PAF1	54623	PAF1 homolog, Paf1/RNA polymerase II complex component
ENSG00000225697	346.328	1.27541	0.363346	3.51017	0.000447817	0.0119588	SLC26A6	65010	solute carrier family 26 member 6
ENSG00000169777	87.3735	-2.89362	0.824362	-3.51013	0.000447883	0.0119588	TAS2R1	50834	taste 2 receptor member 1
ENSG00000159495	118.078	-2.76925	0.789002	-3.50982	0.000448416	0.0119616	TGM7	116179	transglutaminase 7
ENSG00000149305	233.041	-2.56926	0.732385	-3.50807	0.000451375	0.0120226	HTR3B	9177	5-hydroxytryptamine receptor 3B
ENSG00000268043	60711.9	-1.48141	0.422328	-3.50772	0.000451973	0.0120226	NBPF12	149013	neuroblastoma breakpoint family member 12
ENSG00000216352	513.804	-3.15867	0.900533	-3.50755	0.000452249	0.0120226	NA	NA	NA
ENSG00000116729	625.049	1.3835	0.394445	3.50745	0.000452423	0.0120226	WLS	79971	wntless Wnt ligand secretion mediator
ENSG00000117153	877.088	-0.87163	0.248591	-3.50628	0.000454425	0.0120643	KLHL12	59349	kelch like family member 12
ENSG00000010292	4174.79	-0.953386	0.271971	-3.50547	0.000455804	0.0120894	NCAPD2	9918	non-SMC condensin I complex subunit D2
ENSG00000151062	304.881	-1.72994	0.493702	-3.50402	0.000458292	0.0121439	CACNA2D4	93589	calcium voltage-gated channel auxiliary subunit alpha2delta 4
ENSG00000157184	1740.37	-1.23984	0.353877	-3.5036	0.000459019	0.0121442	CPT2	1376	carnitine palmitoyltransferase 2
ENSG00000270099	41.2405	2.33358	0.666069	3.50351	0.000459175	0.0121442	NA	NA	NA
ENSG00000255261	96.5946	-3.09676	0.884037	-3.50298	0.000460084	0.0121568	NA	NA	NA
ENSG00000183067	362.831	-1.55528	0.44408	-3.50225	0.000461345	0.0121785	IGSF5	150084	immunoglobulin superfamily member 5
ENSG00000101079	1010.26	-1.26707	0.361914	-3.50103	0.000463457	0.0122227	NDRG3	57446	NDRG family member 3
ENSG00000150316	1016.71	-1.01637	0.290446	-3.49936	0.000466384	0.0122883	CWC15	51503	CWC15 spliceosome associated protein homolog
ENSG00000188038	72.072	2.53925	0.72586	3.49827	0.000468289	0.0123269	NRN1L	123904	neuritin 1 like
ENSG00000187116	44.2526	-2.14993	0.614962	-3.49604	0.000472221	0.0124187	LILRA5	353514	leukocyte immunoglobulin like receptor A5
ENSG00000256167	60.0518	2.6313	0.753497	3.49211	0.000479212	0.0125907	NA	NA	NA
ENSG00000171517	359.619	-1.9381	0.555057	-3.49172	0.000479914	0.0125973	LPAR3	23566	lysophosphatidic acid receptor 3
ENSG00000204571	536.399	-2.92163	0.837054	-3.49037	0.00048236	0.0126496	KRTAP5-11	440051	keratin associated protein 5-11
ENSG00000124900	3289.09	-2.93587	0.841407	-3.48924	0.000484392	0.0126893	TRIM51	84767	tripartite motif-containing 51
ENSG00000258568	111.413	1.87533	0.537494	3.48903	0.000484783	0.0126893	NA	NA	NA
ENSG00000128262	975.638	-1.88798	0.541476	-3.48674	0.000488955	0.0127865	POM121L9P	29774	POM121 transmembrane nucleoporin like 9, pseudogene
ENSG00000106701	755.033	-1.21917	0.350095	-3.4824	0.000496938	0.0129831	FSD1L	83856	fibronectin type III and SPRY domain containing 1 like
ENSG00000178257	107.585	-2.35497	0.676869	-3.47921	0.000502886	0.0131263	PRM3	58531	protamine 3
ENSG00000160746	2665.57	-1.30835	0.376194	-3.47785	0.000505459	0.0131811	ANO10	55129	anoctamin 10
ENSG00000113073	156.159	-1.97239	0.567296	-3.47683	0.000507384	0.013212	SLC4A9	83697	solute carrier family 4 member 9
ENSG00000188070	66.3538	-1.77535	0.51064	-3.47672	0.000507588	0.013212	C11orf95	65998	chromosome 11 open reading frame 95
ENSG00000122912	1474	-1.39465	0.401249	-3.47578	0.000509372	0.013246	SLC25A16	8034	solute carrier family 25 member 16
ENSG00000205143	57.9371	-2.16507	0.623321	-3.47343	0.000513843	0.0133415	ARID3C	138715	AT-rich interaction domain 3C
ENSG00000160183	1998.86	1.3953	0.401715	3.47335	0.000514	0.0133415	TMPRSS3	64699	transmembrane protease, serine 3
ENSG00000137691	81.4693	-2.05523	0.591822	-3.47271	0.000515222	0.0133609	C11orf70	85016	chromosome 11 open reading frame 70
ENSG00000120093	294.36	-1.66121	0.478444	-3.47211	0.000516386	0.0133786	HOXB3	3213	homeobox B3
ENSG00000186564	49.3761	-2.38331	0.686605	-3.47115	0.000518227	0.0134139	FOXD2	2306	forkhead box D2
ENSG00000010219	521.945	-1.36812	0.394262	-3.47008	0.000520304	0.0134552	DYRK4	8798	dual specificity tyrosine phosphorylation regulated kinase 4
ENSG00000121210	2774.18	-1.09088	0.314439	-3.4693	0.000521814	0.0134817	KIAA0922	23240	KIAA0922
ENSG00000164746	27.4808	-2.60283	0.750449	-3.46836	0.000523641	0.0135164	C7orf57	136288	chromosome 7 open reading frame 57
ENSG00000108700	42.5519	1.76475	0.508915	3.46766	0.000525006	0.0135391	CCL8	6355	C-C motif chemokine ligand 8
ENSG00000123154	209.241	-1.65192	0.476605	-3.46602	0.000528227	0.0136097	WDR83	84292	WD repeat domain 83
ENSG00000150403	1645.22	-0.954454	0.275444	-3.46515	0.00052994	0.0136412	TMCO3	55002	transmembrane and coiled-coil domains 3
ENSG00000063015	376.405	-1.77178	0.511588	-3.46329	0.000533614	0.0137226	SEZ6	124925	seizure related 6 homolog
ENSG00000278091	426.56	-1.31623	0.380106	-3.46281	0.000534573	0.0137226	ZNF85	7639	zinc finger protein 85
ENSG00000116478	2262.16	-1.28236	0.370325	-3.46281	0.000534576	0.0137226	HDAC1	3065	histone deacetylase 1
ENSG00000282622	23.6695	-3.00891	0.869284	-3.46136	0.000537448	0.013771	NA	NA	NA
ENSG00000254098	23.6695	-3.00891	0.869284	-3.46136	0.000537448	0.013771	NA	NA	NA
ENSG00000198690	893.408	1.02226	0.295482	3.45964	0.000540902	0.0138468	FAN1	22909	FANCD2/FANCI-associated nuclease 1
ENSG00000274113	48.5657	-1.95686	0.565783	-3.45868	0.000542821	0.0138832	LILRA5	353514	leukocyte immunoglobulin like receptor A5
ENSG00000228491	34.1323	-3.10923	0.900284	-3.45361	0.000553146	0.0141282	NA	NA	NA
ENSG00000123213	1564.77	-1.08639	0.3146	-3.45323	0.000553916	0.0141282	NLN	57486	neurolysin
ENSG00000015520	893.485	-2.05385	0.594764	-3.45323	0.00055392	0.0141282	NPC1L1	29881	NPC1 like intracellular cholesterol transporter 1
ENSG00000226972	62.4764	-2.64555	0.766504	-3.45145	0.000557582	0.0142087	NA	NA	NA
ENSG00000160305	2281.61	-0.966554	0.280072	-3.45109	0.000558336	0.0142149	DIP2A	23181	disco interacting protein 2 homolog A
ENSG00000144120	195.307	-1.63324	0.473446	-3.44969	0.000561232	0.0142756	TMEM177	80775	transmembrane protein 177
ENSG00000198900	4914.04	-0.981172	0.284557	-3.44807	0.000564603	0.0143483	TOP1	7150	topoisomerase (DNA) I
ENSG00000277117	50.2291	-2.28357	0.662563	-3.44657	0.000567753	0.0144038	LOC102723996	102723996	ICOS ligand
ENSG00000160194	2677.64	-1.03826	0.301248	-3.44654	0.000567817	0.0144038	NDUFV3	4731	NADH:ubiquinone oxidoreductase subunit V3
ENSG00000135632	755.203	-1.29445	0.375612	-3.44623	0.000568465	0.0144071	SMYD5	10322	SMYD family member 5
ENSG00000276114	6.17258	-3.0198	0.876602	-3.44489	0.000571283	0.0144654	CCL23	6368	C-C motif chemokine ligand 23
ENSG00000203734	712.797	1.71888	0.49906	3.44423	0.000572681	0.0144814	ECT2L	345930	epithelial cell transforming 2 like
ENSG00000274167	235.986	2.86805	0.832742	3.44411	0.000572952	0.0144814	NA	NA	NA
ENSG00000215840	50.1992	-2.15036	0.624542	-3.44311	0.000575072	0.0145219	NA	NA	NA
ENSG00000102890	276.993	1.46838	0.426609	3.44199	0.000577455	0.0145689	ELMO3	79767	engulfment and cell motility 3
ENSG00000229473	20.6887	2.02704	0.58916	3.44056	0.000580516	0.0146329	NA	NA	NA
ENSG00000257267	572.152	-1.52487	0.443625	-3.4373	0.000587542	0.0147966	ZNF271P	10778	zinc finger protein 271, pseudogene
ENSG00000186496	105.483	-1.5661	0.455792	-3.436	0.000590365	0.0148543	ZNF396	252884	zinc finger protein 396
ENSG00000198673	70.1401	-2.22155	0.646845	-3.43444	0.000593777	0.0149267	FAM19A2	338811	family with sequence similarity 19 member A2, C-C motif chemokine like
ENSG00000187533	878.751	-2.53994	0.739659	-3.43393	0.0005949	0.0149281	PRR27	401137	proline rich 27
ENSG00000282868	878.751	-2.53994	0.739659	-3.43393	0.0005949	0.0149281	PRR27	401137	proline rich 27
ENSG00000246115	19.2225	-2.62887	0.766336	-3.43044	0.000602612	0.015108	NA	NA	NA
ENSG00000236418	1659.08	2.41831	0.705028	3.43009	0.000603375	0.0151133	HLA-DQA1	3117	major histocompatibility complex, class II, DQ alpha 1
ENSG00000148019	879.934	-1.05859	0.308639	-3.42985	0.000603904	0.0151133	CEP78	84131	centrosomal protein 78
ENSG00000175591	122.529	-2.16938	0.632905	-3.42766	0.000608803	0.0152222	P2RY2	5029	purinergic receptor P2Y2
ENSG00000224986	16.8155	-2.38162	0.69495	-3.42704	0.000610202	0.0152436	NA	NA	NA
ENSG00000276141	186.746	-1.54013	0.449562	-3.42585	0.000612873	0.0152966	NA	NA	NA
ENSG00000198521	1448.24	-1.26441	0.369364	-3.42322	0.000618847	0.015432	ZNF43	7594	zinc finger protein 43
ENSG00000099991	7466.5	-1.20145	0.351008	-3.42287	0.000619637	0.0154379	CABIN1	23523	calcineurin binding protein 1
ENSG00000185989	936.519	-1.25777	0.367537	-3.42217	0.000621237	0.0154502	RASA3	22821	RAS p21 protein activator 3
ENSG00000280477	936.519	-1.25777	0.367537	-3.42217	0.000621237	0.0154502	RASA3	22821	RAS p21 protein activator 3
ENSG00000113263	1808.56	-1.68717	0.493145	-3.42124	0.000623364	0.0154836	ITK	3702	IL2 inducible T-cell kinase
ENSG00000204410	286.914	-1.59443	0.466058	-3.4211	0.000623692	0.0154836	MSH5	4439	mutS homolog 5
ENSG00000065150	5014.58	-0.895003	0.261671	-3.42034	0.000625419	0.0155127	IPO5	3843	importin 5
ENSG00000172007	181.084	-1.17215	0.342859	-3.41876	0.000629081	0.0155897	RAB33B	83452	RAB33B, member RAS oncogene family
ENSG00000168234	784.473	-1.10208	0.322576	-3.4165	0.000634325	0.0157	TTC39C	125488	tetratricopeptide repeat domain 39C
ENSG00000197150	587.603	-1.0926	0.319814	-3.41635	0.000634657	0.0157	ABCB8	11194	ATP binding cassette subfamily B member 8
ENSG00000060709	792.693	-2.45459	0.718643	-3.41559	0.000636444	0.0157303	RIMBP2	23504	RIMS binding protein 2
ENSG00000010818	4771.84	-1.20578	0.353226	-3.41362	0.000641057	0.0158286	HIVEP2	3097	human immunodeficiency virus type I enhancer binding protein 2
ENSG00000149269	1690.98	-0.870118	0.254912	-3.41341	0.000641553	0.0158286	PAK1	5058	p21 (RAC1) activated kinase 1
ENSG00000188895	2595.9	-1.14853	0.336692	-3.41123	0.000646716	0.0159419	MSL1	339287	male specific lethal 1 homolog
ENSG00000163623	17.9329	-2.24724	0.658921	-3.41048	0.000648487	0.0159714	NKX6-1	4825	NK6 homeobox 1
ENSG00000257390	720.51	-1.65866	0.486515	-3.40927	0.000651364	0.0160211	NA	NA	NA
ENSG00000232179	9.25243	-3.0628	0.898404	-3.40915	0.00065165	0.0160211	NA	NA	NA
ENSG00000114853	337.401	-1.42524	0.418336	-3.40691	0.000657025	0.016139	ZBTB47	92999	zinc finger and BTB domain containing 47
ENSG00000132964	1805.83	-1.14622	0.336486	-3.40645	0.00065814	0.0161522	CDK8	1024	cyclin dependent kinase 8
ENSG00000230295	43.7249	-1.95922	0.575341	-3.40532	0.000660871	0.016205	NA	NA	NA
ENSG00000079215	931.741	1.21532	0.357154	3.4028	0.000666985	0.0163301	SLC1A3	6507	solute carrier family 1 member 3
ENSG00000056277	1143.09	-1.1794	0.346611	-3.40266	0.000667328	0.0163301	ZNF280C	55609	zinc finger protein 280C
ENSG00000237854	235.973	-1.80768	0.531281	-3.4025	0.000667728	0.0163301	NA	NA	NA
ENSG00000132837	730.067	1.91424	0.562656	3.40216	0.000668563	0.0163362	DMGDH	29958	dimethylglycine dehydrogenase
ENSG00000250923	20.512	-2.82638	0.831357	-3.39972	0.000674544	0.0164679	NA	NA	NA
ENSG00000216718	34.583	-2.57818	0.758732	-3.39802	0.000678763	0.0165565	NA	NA	NA
ENSG00000117013	618.776	-1.86276	0.54839	-3.39679	0.000681824	0.0166166	KCNQ4	9132	potassium voltage-gated channel subfamily Q member 4
ENSG00000140691	473.233	-1.66434	0.490079	-3.39606	0.000683631	0.0166461	ARMC5	79798	armadillo repeat containing 5
ENSG00000258090	107.993	-2.61012	0.768632	-3.3958	0.000684282	0.0166475	NA	NA	NA
ENSG00000134516	2659.12	0.949244	0.279614	3.39484	0.000686677	0.0166912	DOCK2	1794	dedicator of cytokinesis 2
ENSG00000120662	613.972	-1.31087	0.386283	-3.39354	0.000689944	0.016756	MTRF1	9617	mitochondrial translational release factor 1
ENSG00000089177	2554.23	-1.26223	0.372088	-3.39229	0.000693106	0.0168182	KIF16B	55614	kinesin family member 16B
ENSG00000095261	609.496	-1.09814	0.323807	-3.39134	0.000695515	0.016862	PSMD5	5711	proteasome 26S subunit, non-ATPase 5
ENSG00000113360	6964.99	-1.11068	0.327998	-3.38625	0.000708545	0.017163	DROSHA	29102	drosha ribonuclease III
ENSG00000162391	263.853	-2.13474	0.63047	-3.38595	0.000709333	0.0171672	FAM151A	338094	family with sequence similarity 151 member A
ENSG00000104490	738.584	-1.16114	0.343043	-3.38481	0.000712285	0.0172237	NCALD	83988	neurocalcin delta
ENSG00000166073	143.243	1.72803	0.510761	3.38325	0.000716322	0.0173064	GPR176	11245	G protein-coupled receptor 176
ENSG00000258501	4.89021	-2.88442	0.853834	-3.3782	0.000729623	0.0176125	NA	NA	NA
ENSG00000135297	1837.21	-1.3398	0.396787	-3.37662	0.000733835	0.0176912	MTO1	25821	mitochondrial tRNA translation optimization 1
ENSG00000148848	2083.26	1.0955	0.324449	3.3765	0.000734152	0.0176912	ADAM12	8038	ADAM metallopeptidase domain 12
ENSG00000129245	897.27	-1.12458	0.333351	-3.37355	0.000742046	0.017866	FXR2	9513	FMR1 autosomal homolog 2
ENSG00000100099	1733.01	1.1249	0.333556	3.37244	0.000745062	0.0179232	HPS4	89781	HPS4, biogenesis of lysosomal organelles complex 3 subunit 2
ENSG00000203910	69.4786	-2.33447	0.692304	-3.37204	0.000746141	0.0179337	C1orf146	388649	chromosome 1 open reading frame 146
ENSG00000196268	3163.58	-1.04384	0.309883	-3.36851	0.000755753	0.0181491	ZNF493	284443	zinc finger protein 493
ENSG00000105072	304.226	-1.18969	0.353209	-3.36823	0.000756513	0.0181518	C19orf44	84167	chromosome 19 open reading frame 44
ENSG00000257941	226.114	-1.53444	0.455638	-3.36768	0.000758031	0.0181726	NA	NA	NA
ENSG00000182134	692.851	-1.25984	0.374295	-3.36591	0.000762909	0.0182738	TDRKH	11022	tudor and KH domain containing
ENSG00000120729	654.121	-1.75055	0.520955	-3.36027	0.000778667	0.0186168	MYOT	9499	myotilin
ENSG00000256087	593.693	1.2401	0.369063	3.36014	0.000779042	0.0186168	ZNF432	9668	zinc finger protein 432
ENSG00000187736	555.785	-1.76718	0.525934	-3.36007	0.000779227	0.0186168	NHEJ1	79840	non-homologous end joining factor 1
ENSG00000261315	174.535	1.66117	0.495183	3.35466	0.000794626	0.0189685	NA	NA	NA
ENSG00000092094	799.756	-1.11315	0.331916	-3.35371	0.000797366	0.0190176	OSGEP	55644	O-sialoglycoprotein endopeptidase
ENSG00000257513	2262.46	-2.1072	0.628386	-3.35334	0.000798413	0.0190263	NA	NA	NA
ENSG00000162869	1701.98	-1.2014	0.358344	-3.35263	0.000800477	0.0190593	PPP1R21	129285	protein phosphatase 1 regulatory subunit 21
ENSG00000254681	4087.94	-1.5051	0.449277	-3.35006	0.000807953	0.0192064	NA	NA	NA
ENSG00000182551	318.068	-1.22755	0.36643	-3.35003	0.000808033	0.0192064	ADI1	55256	acireductone dioxygenase 1
ENSG00000144118	635.636	-1.53327	0.457942	-3.34818	0.00081343	0.0193183	RALB	5899	RAS like proto-oncogene B
ENSG00000230444	4.09362	2.46563	0.737513	3.34316	0.00082829	0.0196545	NA	NA	NA
ENSG00000136628	9450.08	-0.932638	0.278992	-3.34288	0.00082913	0.0196577	EPRS	2058	glutamyl-prolyl-tRNA synthetase
ENSG00000185634	397.743	-1.43793	0.430238	-3.34217	0.000831257	0.0196914	SHC4	399694	SHC adaptor protein 4
ENSG00000244018	9.6552	-2.98622	0.893763	-3.34117	0.000834248	0.0197371	NA	NA	NA
ENSG00000043355	382.786	-2.2851	0.683946	-3.34106	0.000834601	0.0197371	ZIC2	7546	Zic family member 2
ENSG00000174915	214.935	-1.50737	0.451422	-3.33917	0.000840286	0.0198548	PTDSS2	81490	phosphatidylserine synthase 2
ENSG00000132256	855.414	-1.44851	0.434199	-3.33605	0.000849779	0.0200621	TRIM5	85363	tripartite motif containing 5
ENSG00000262655	890.262	1.52649	0.457643	3.33555	0.000851317	0.0200814	SPON1	10418	spondin 1
ENSG00000003137	465.682	-2.00802	0.602913	-3.33053	0.000866809	0.0204255	CYP26B1	56603	cytochrome P450 family 26 subfamily B member 1
ENSG00000136108	2716.37	-1.1679	0.350685	-3.33035	0.000867367	0.0204255	CKAP2	26586	cytoskeleton associated protein 2
ENSG00000258011	83.7623	2.86545	0.860593	3.32962	0.000869643	0.0204619	NA	NA	NA
ENSG00000164691	576.091	1.17523	0.353048	3.32882	0.00087214	0.0205034	TAGAP	117289	T-cell activation RhoGTPase activating protein
ENSG00000119227	134.751	-1.86105	0.559158	-3.3283	0.000873764	0.0205243	PIGZ	80235	phosphatidylinositol glycan anchor biosynthesis class Z
ENSG00000149646	736.487	1.99859	0.600557	3.3279	0.000875027	0.0205367	CNBD2	140894	cyclic nucleotide binding domain containing 2
ENSG00000231884	10.5547	2.03788	0.612508	3.3271	0.000877539	0.0205783	NA	NA	NA
ENSG00000227513	45.1876	-2.8325	0.852178	-3.32384	0.000887877	0.0208033	NA	NA	NA
ENSG00000110871	1068.26	-1.37745	0.41451	-3.32309	0.000890263	0.0208417	COQ5	84274	coenzyme Q5, methyltransferase
ENSG00000163563	345.102	-1.47654	0.444406	-3.32251	0.000892115	0.0208577	MNDA	4332	myeloid cell nuclear differentiation antigen
ENSG00000156009	78.8624	-2.38115	0.716695	-3.32241	0.000892441	0.0208577	MAGEA8	4107	MAGE family member A8
ENSG00000205352	2279.77	-1.35975	0.409633	-3.31943	0.000902017	0.0210639	PRR13	54458	proline rich 13
ENSG00000156050	384.308	-1.74212	0.524867	-3.31917	0.00090285	0.0210657	FAM161B	145483	family with sequence similarity 161 member B
ENSG00000174165	207.728	-1.5559	0.468995	-3.31752	0.000908216	0.0211347	ZDHHC24	254359	zinc finger DHHC-type containing 24
ENSG00000110777	2067.83	-1.70759	0.514724	-3.31749	0.000908289	0.0211347	POU2AF1	5450	POU class 2 associating factor 1
ENSG00000226989	11.4492	-2.98104	0.898608	-3.31739	0.000908617	0.0211347	NA	NA	NA
ENSG00000146426	2040.03	-1.36787	0.412404	-3.31681	0.000910511	0.0211347	TIAM2	26230	T-cell lymphoma invasion and metastasis 2
ENSG00000276451	27.0523	2.07694	0.62625	3.31647	0.000911625	0.0211347	OR10A6	390093	olfactory receptor family 10 subfamily A member 6 (gene/pseudogene)
ENSG00000279000	27.0523	2.07694	0.62625	3.31647	0.000911625	0.0211347	OR10A6	390093	olfactory receptor family 10 subfamily A member 6 (gene/pseudogene)
ENSG00000280899	27.0523	2.07694	0.62625	3.31647	0.000911625	0.0211347	OR10A6	390093	olfactory receptor family 10 subfamily A member 6 (gene/pseudogene)
ENSG00000141542	370.323	-1.35878	0.409717	-3.3164	0.000911859	0.0211347	RAB40B	10966	RAB40B, member RAS oncogene family
ENSG00000141380	3248.88	-1.11476	0.336358	-3.31421	0.000919038	0.0212834	SS18	6760	SS18, nBAF chromatin remodeling complex subunit
ENSG00000175806	331.964	1.4613	0.440974	3.3138	0.000920365	0.0212879	MSRA	4482	methionine sulfoxide reductase A
ENSG00000196231	403.55	2.67297	0.806702	3.31345	0.000921517	0.0212879	OR2J2	26707	olfactory receptor family 2 subfamily J member 2
ENSG00000231676	403.55	2.67297	0.806702	3.31345	0.000921517	0.0212879	OR2J2	26707	olfactory receptor family 2 subfamily J member 2
ENSG00000214097	265.409	-2.90728	0.877534	-3.31302	0.000922954	0.0213035	SMCO1	255798	single-pass membrane protein with coiled-coil domains 1
ENSG00000068650	3868.86	-1.15699	0.349382	-3.31155	0.000927822	0.0213573	ATP11A	23250	ATPase phospholipid transporting 11A
ENSG00000030066	3587.83	-1.01406	0.306223	-3.31152	0.000927908	0.0213573	NUP160	23279	nucleoporin 160
ENSG00000241547	92.1676	1.85124	0.559108	3.31107	0.000929404	0.0213573	NA	NA	NA
ENSG00000129204	1343.62	-1.98267	0.598815	-3.31099	0.000929656	0.0213573	USP6	9098	ubiquitin specific peptidase 6
ENSG00000204278	56.4645	-2.48248	0.749778	-3.31096	0.000929766	0.0213573	TMEM235	283999	transmembrane protein 235
ENSG00000076356	1921.13	-1.39591	0.421607	-3.31093	0.000929875	0.0213573	PLXNA2	5362	plexin A2
ENSG00000172006	243.798	-1.23457	0.372917	-3.31058	0.000931028	0.0213662	ZNF554	115196	zinc finger protein 554
ENSG00000119402	1328.36	-1.11338	0.336367	-3.31001	0.000932929	0.0213788	FBXW2	26190	F-box and WD repeat domain containing 2
ENSG00000211857	25.0511	2.2186	0.670282	3.30996	0.000933106	0.0213788	NA	NA	NA
ENSG00000104969	471.903	-1.27171	0.384485	-3.30757	0.000941083	0.0215439	SGTA	6449	small glutamine rich tetratricopeptide repeat containing alpha
ENSG00000211898	991.963	-1.94861	0.58923	-3.30704	0.000942869	0.0215671	NA	NA	NA
ENSG00000112893	1480.65	0.81259	0.245823	3.30559	0.000947771	0.0216468	MAN2A1	4124	mannosidase alpha class 2A member 1
ENSG00000179477	324.322	-1.85975	0.562615	-3.30555	0.000947903	0.0216468	ALOX12B	242	arachidonate 12-lipoxygenase, 12R type
ENSG00000276191	92.6162	-2.12362	0.64249	-3.3053	0.000948749	0.0216484	CRHR1	1394	corticotropin releasing hormone receptor 1
ENSG00000213455	56.1007	-2.42265	0.733145	-3.30447	0.000951566	0.0216949	NA	NA	NA
ENSG00000070718	516.966	-1.26758	0.383654	-3.30396	0.000953299	0.0217167	AP3M2	10947	adaptor related protein complex 3 mu 2 subunit
ENSG00000156697	4348.93	-1.38149	0.418278	-3.3028	0.000957257	0.021778	UTP14A	10813	UTP14A small subunit processome component
ENSG00000225151	3050.68	-1.49673	0.453181	-3.30271	0.000957549	0.021778	GOLGA2P7	388152	golgin A2 pseudogene 7
ENSG00000239686	11.1686	1.80381	0.546378	3.3014	0.000962025	0.0218619	NA	NA	NA
ENSG00000197256	370.256	1.20327	0.364496	3.30118	0.000962802	0.0218619	KANK2	25959	KN motif and ankyrin repeat domains 2
ENSG00000103227	864.316	-1.42874	0.433167	-3.29836	0.000972497	0.0220641	LMF1	64788	lipase maturation factor 1
ENSG00000064999	2183.57	-1.05278	0.319214	-3.29805	0.000973592	0.0220709	ANKS1A	23294	ankyrin repeat and sterile alpha motif domain containing 1A
ENSG00000198496	121.425	-1.59908	0.484889	-3.29782	0.00097438	0.0220709	NBR2	10230	neighbor of BRCA1 gene 2 (non-protein coding)
ENSG00000211887	50.3176	1.98922	0.603461	3.29635	0.000979485	0.0221686	NA	NA	NA
ENSG00000253218	33.907	1.70973	0.51883	3.29536	0.000982948	0.022229	NA	NA	NA
ENSG00000101470	46.2127	-2.06743	0.627742	-3.29343	0.000989725	0.0223474	TNNC2	7125	troponin C2, fast skeletal type
ENSG00000185988	230.592	-2.59718	0.788598	-3.29341	0.000989793	0.0223474	PLK5	126520	polo like kinase 5
ENSG00000112855	2630.57	-1.11263	0.337871	-3.29307	0.000991004	0.0223474	HARS2	23438	histidyl-tRNA synthetase 2, mitochondrial
ENSG00000120088	93.501	-2.11631	0.642678	-3.29296	0.000991386	0.0223474	CRHR1	1394	corticotropin releasing hormone receptor 1
ENSG00000243289	255.025	-2.55377	0.775586	-3.2927	0.000992317	0.0223503	NA	NA	NA
ENSG00000166819	532.02	-1.77796	0.540112	-3.29183	0.000995366	0.0224009	PLIN1	5346	perilipin 1
ENSG00000055950	424.516	-1.27532	0.38758	-3.29048	0.00100018	0.0224911	MRPL43	84545	mitochondrial ribosomal protein L43
ENSG00000157330	43.4095	-2.16834	0.659351	-3.2886	0.00100688	0.0226237	C1orf158	93190	chromosome 1 open reading frame 158
ENSG00000243547	125.008	2.01966	0.614361	3.28742	0.00101109	0.0226999	NA	NA	NA
ENSG00000144744	1499.98	-1.0216	0.310822	-3.28677	0.00101345	0.0227311	UBA3	9039	ubiquitin like modifier activating enzyme 3
ENSG00000108691	361.696	1.27086	0.386682	3.28658	0.0010141	0.0227311	CCL2	6347	C-C motif chemokine ligand 2
ENSG00000205133	535.026	-1.38185	0.420523	-3.28604	0.00101608	0.0227571	TRIQK	286144	triple QxxK/R motif containing
ENSG00000159184	83.2312	-1.6492	0.501932	-3.28571	0.00101726	0.0227653	HOXB13	10481	homeobox B13
ENSG00000162073	242.559	-1.6813	0.511774	-3.28524	0.00101896	0.022785	PAQR4	124222	progestin and adipoQ receptor family member 4
ENSG00000227368	16.0533	2.75355	0.838355	3.28447	0.00102173	0.0228288	NA	NA	NA
ENSG00000007174	1565.65	-2.12212	0.646214	-3.28393	0.00102369	0.0228543	DNAH9	1770	dynein axonemal heavy chain 9
ENSG00000282831	70.2797	-2.82886	0.861497	-3.28365	0.00102471	0.0228588	NA	NA	NA
ENSG00000175344	502.369	1.65217	0.503244	3.28304	0.00102695	0.0228905	CHRNA7	1139	cholinergic receptor nicotinic alpha 7 subunit
ENSG00000228753	114.008	-1.69857	0.517529	-3.28208	0.00103044	0.0229472	NA	NA	NA
ENSG00000055044	4798.04	-0.999344	0.304503	-3.28189	0.00103114	0.0229472	NOP58	51602	NOP58 ribonucleoprotein
ENSG00000188452	865.259	-1.22597	0.373664	-3.28095	0.0010346	0.0230058	CERKL	375298	ceramide kinase like
ENSG00000231357	33.9698	2.12522	0.647985	3.27974	0.00103904	0.0230862	NA	NA	NA
ENSG00000107554	1415.06	-1.43997	0.439109	-3.2793	0.00104066	0.0231037	DNMBP	23268	dynamin binding protein
ENSG00000107831	26.7809	-1.99258	0.607911	-3.27775	0.00104639	0.0232125	FGF8	2253	fibroblast growth factor 8
ENSG00000277033	149.055	-1.96071	0.598251	-3.27741	0.00104764	0.0232219	B3GNTL1	146712	UDP-GlcNAc:betaGal beta-1,3-N-acetylglucosaminyltransferase-like 1
ENSG00000180660	108.387	2.00301	0.611222	3.27705	0.00104897	0.0232235	MAB21L1	4081	mab-21 like 1
ENSG00000170271	257.047	1.11925	0.341554	3.27694	0.00104938	0.0232235	FAXDC2	10826	fatty acid hydroxylase domain containing 2
ENSG00000005483	14048.2	-1.02156	0.31181	-3.27623	0.00105203	0.0232638	KMT2E	55904	lysine methyltransferase 2E
ENSG00000183621	964.112	1.11778	0.341214	3.2759	0.00105326	0.0232727	ZNF438	220929	zinc finger protein 438
ENSG00000234806	49.2095	2.07285	0.633346	3.27285	0.00106467	0.0235061	NA	NA	NA
ENSG00000196586	20512.1	-1.15075	0.35169	-3.27205	0.00106769	0.0235542	MYO6	4646	myosin VI
ENSG00000151694	3737.08	-1.08813	0.332697	-3.27062	0.00107311	0.0236474	ADAM17	6868	ADAM metallopeptidase domain 17
ENSG00000171302	1788.27	-1.35521	0.414374	-3.27049	0.00107361	0.0236474	CANT1	124583	calcium activated nucleotidase 1
ENSG00000204442	84.6181	-1.66811	0.510503	-3.26757	0.00108474	0.0238738	FAM155A	728215	family with sequence similarity 155 member A
ENSG00000151503	3059.26	-1.28362	0.392904	-3.267	0.00108695	0.0239012	NCAPD3	23310	non-SMC condensin II complex subunit D3
ENSG00000237959	6.33861	-2.69868	0.826145	-3.2666	0.00108849	0.0239012	NA	NA	NA
ENSG00000126368	285.936	-1.70192	0.521009	-3.26658	0.00108856	0.0239012	NR1D1	9572	nuclear receptor subfamily 1 group D member 1
ENSG00000148384	676.508	-1.44488	0.442447	-3.26567	0.00109206	0.0239593	INPP5E	56623	inositol polyphosphate-5-phosphatase E
ENSG00000173120	4667.73	-0.915613	0.280506	-3.26415	0.00109794	0.0240543	KDM2A	22992	lysine demethylase 2A
ENSG00000183214	155.672	-2.15579	0.660453	-3.2641	0.00109811	0.0240543	MICA	100507436	MHC class I polypeptide-related sequence A
ENSG00000233007	507.696	2.04463	0.626836	3.26182	0.00110698	0.0242295	NA	NA	NA
ENSG00000233428	573.065	2.5512	0.782463	3.26048	0.00111224	0.0243256	NA	NA	NA
ENSG00000168275	334.137	-1.4854	0.455671	-3.25981	0.00111485	0.0243637	COA6	388753	cytochrome c oxidase assembly factor 6
ENSG00000101474	1665.53	-1.35574	0.416039	-3.2587	0.00111925	0.0244407	APMAP	57136	adipocyte plasma membrane associated protein
ENSG00000169914	442.043	-1.40479	0.431187	-3.25797	0.00112214	0.0244846	OTUD3	23252	OTU deubiquitinase 3
ENSG00000235013	144.47	2.56378	0.787073	3.25736	0.00112454	0.0245178	NA	NA	NA
ENSG00000160808	171.705	-2.45112	0.752619	-3.25679	0.00112679	0.0245477	MYL3	4634	myosin light chain 3
ENSG00000237038	443.727	2.66031	0.816963	3.25635	0.00112856	0.0245671	USP17L8	392188	ubiquitin specific peptidase 17-like family member 8
ENSG00000055147	533.147	0.779097	0.239292	3.25584	0.00113056	0.0245797	FAM114A2	10827	family with sequence similarity 114 member A2
ENSG00000151287	120.144	-1.25589	0.385743	-3.25576	0.0011309	0.0245797	TEX30	93081	testis expressed 30
ENSG00000185010	2813.44	-1.67451	0.514508	-3.25459	0.00113558	0.0246622	F8	2157	coagulation factor VIII
ENSG00000204370	1949.81	-1.32522	0.407379	-3.25303	0.00114181	0.0247782	SDHD	6392	succinate dehydrogenase complex subunit D
ENSG00000079112	666.382	-1.95	0.599618	-3.25208	0.00114564	0.024842	CDH17	1015	cadherin 17
ENSG00000211930	14.4912	-2.88795	0.888225	-3.25137	0.00114848	0.0248651	NA	NA	NA
ENSG00000282754	14.4912	-2.88795	0.888225	-3.25137	0.00114848	0.0248651	NA	NA	NA
ENSG00000275565	297.238	1.04855	0.322558	3.25073	0.0011511	0.0249025	ALOX5	240	arachidonate 5-lipoxygenase
ENSG00000147036	243.847	2.06387	0.63496	3.2504	0.00115244	0.0249121	LANCL3	347404	LanC like 3
ENSG00000175820	4640.23	-2.04491	0.629233	-3.24985	0.00115467	0.0249412	CCDC168	643677	coiled-coil domain containing 168
ENSG00000139656	422.513	-2.94462	0.906439	-3.24856	0.00115993	0.0250352	SMIM2	79024	small integral membrane protein 2
ENSG00000143469	3628.96	-1.99766	0.615086	-3.24778	0.00116309	0.0250841	SYT14	255928	synaptotagmin 14
ENSG00000236596	40.1396	-2.79205	0.859794	-3.24735	0.00116486	0.0251028	NA	NA	NA
ENSG00000125944	1543.11	-0.690272	0.212697	-3.24533	0.00117316	0.0252262	HNRNPR	10236	heterogeneous nuclear ribonucleoprotein R
ENSG00000282958	1543.11	-0.690272	0.212697	-3.24533	0.00117316	0.0252262	HNRNPR	10236	heterogeneous nuclear ribonucleoprotein R
ENSG00000224891	53.3291	1.40653	0.433407	3.24529	0.00117329	0.0252262	NA	NA	NA
ENSG00000122591	2675.02	1.20286	0.370698	3.24484	0.00117517	0.0252472	FAM126A	84668	family with sequence similarity 126 member A
ENSG00000068079	270.765	1.26915	0.39155	3.24133	0.00118972	0.02554	IFI35	3430	interferon induced protein 35
ENSG00000258406	23.0592	-2.92402	0.902209	-3.24096	0.00119127	0.0255537	NA	NA	NA
ENSG00000213672	245.822	-1.31067	0.404551	-3.23981	0.00119611	0.0256379	NCKIPSD	51517	NCK interacting protein with SH3 domain
ENSG00000064652	341.235	1.2671	0.391396	3.23738	0.00120632	0.0258369	SNX24	28966	sorting nexin 24
ENSG00000119906	1919.83	-0.786387	0.243161	-3.23402	0.00122063	0.0261233	SLF2	55719	SMC5-SMC6 complex localization factor 2
ENSG00000267691	55.1115	-1.9496	0.603127	-3.23249	0.00122718	0.0262435	NA	NA	NA
ENSG00000276618	881.57	1.69722	0.525171	3.23174	0.00123038	0.0262918	RAD17	5884	RAD17 checkpoint clamp loader component
ENSG00000167244	93.314	-1.74415	0.539748	-3.23142	0.00123177	0.0263013	IGF2	3481	insulin like growth factor 2
ENSG00000102048	281.859	-1.89308	0.586341	-3.22863	0.00124383	0.0265227	ASB9	140462	ankyrin repeat and SOCS box containing 9
ENSG00000198315	773.915	-1.06798	0.330788	-3.22859	0.00124404	0.0265227	ZKSCAN8	7745	zinc finger with KRAB and SCAN domains 8
ENSG00000196453	480.351	-1.38981	0.430506	-3.22832	0.00124521	0.0265275	ZNF777	27153	zinc finger protein 777
ENSG00000116774	344.164	1.25187	0.387856	3.22768	0.001248	0.0265666	OLFML3	56944	olfactomedin like 3
ENSG00000089199	230.209	-2.11241	0.654558	-3.22724	0.00124992	0.0265872	CHGB	1114	chromogranin B
ENSG00000264164	54.8757	1.74035	0.539319	3.22694	0.0012512	0.0265942	NA	NA	NA
ENSG00000148346	198.861	-1.67482	0.519137	-3.22617	0.00125459	0.026646	LCN2	3934	lipocalin 2
ENSG00000141736	4490.94	-1.26253	0.391431	-3.22541	0.00125793	0.0266965	ERBB2	2064	erb-b2 receptor tyrosine kinase 2
ENSG00000111799	12664	0.891685	0.276528	3.22458	0.00126159	0.026754	COL12A1	1303	collagen type XII alpha 1 chain
ENSG00000162368	3813.06	-1.23376	0.382685	-3.22395	0.00126434	0.0267919	CMPK1	51727	cytidine/uridine monophosphate kinase 1
ENSG00000267544	97.66	-2.52057	0.782383	-3.22166	0.00127452	0.0269872	NA	NA	NA
ENSG00000183346	131.45	2.15008	0.667432	3.22143	0.00127554	0.0269882	C10orf107	219621	chromosome 10 open reading frame 107
ENSG00000250599	39.7832	-2.85141	0.885367	-3.2206	0.00127923	0.0270275	NA	NA	NA
ENSG00000136504	1510.52	-0.924265	0.286988	-3.22058	0.00127933	0.0270275	KAT7	11143	lysine acetyltransferase 7
ENSG00000135521	2014.9	-1.24894	0.387846	-3.22018	0.00128108	0.0270441	LTV1	84946	LTV1 ribosome biogenesis factor
ENSG00000229194	73.0222	-2.23046	0.692762	-3.21966	0.00128344	0.0270678	LOC554223	554223	histocompatibility antigen-related
ENSG00000163808	836.823	-1.36629	0.424409	-3.21928	0.00128511	0.0270678	KIF15	56992	kinesin family member 15
ENSG00000280610	836.823	-1.36629	0.424409	-3.21928	0.00128511	0.0270678	KIF15	56992	kinesin family member 15
ENSG00000198573	240.582	2.28548	0.710436	3.21701	0.00129535	0.0272628	SPANXC	64663	SPANX family member C
ENSG00000149428	1824.94	-1.11115	0.345521	-3.21586	0.00130054	0.0273123	HYOU1	10525	hypoxia up-regulated 1
ENSG00000280682	1824.94	-1.11115	0.345521	-3.21586	0.00130054	0.0273123	HYOU1	10525	hypoxia up-regulated 1
ENSG00000130032	2379.28	-1.79529	0.558265	-3.21584	0.00130063	0.0273123	PRRG3	79057	proline rich and Gla domain 3
ENSG00000241494	23.1055	-2.08772	0.649471	-3.2145	0.00130672	0.0273864	NA	NA	NA
ENSG00000177873	534.972	-1.33812	0.416287	-3.21443	0.00130705	0.0273864	ZNF619	285267	zinc finger protein 619
ENSG00000176165	554.381	-2.08259	0.647891	-3.21442	0.0013071	0.0273864	FOXG1	2290	forkhead box G1
ENSG00000205625	21.8441	-1.74523	0.543095	-3.21349	0.00131133	0.0274544	NA	NA	NA
ENSG00000183484	195.073	1.27399	0.396549	3.2127	0.00131494	0.0275094	GPR132	29933	G protein-coupled receptor 132
ENSG00000214646	36.6729	-2.3193	0.72201	-3.21229	0.00131683	0.0275282	NA	NA	NA
ENSG00000223760	29.1685	-2.49553	0.777107	-3.21131	0.00132131	0.0276012	MED15P9	285103	mediator complex subunit 15 pseudogene 9
ENSG00000235937	26.7522	-1.80057	0.560807	-3.21067	0.00132425	0.027642	NA	NA	NA
ENSG00000132669	3073.78	0.825763	0.25734	3.20885	0.00133269	0.0277973	RIN2	54453	Ras and Rab interactor 2
ENSG00000258466	48.8549	1.73219	0.540048	3.20748	0.00133904	0.0279089	NA	NA	NA
ENSG00000104059	13.1275	2.19359	0.684102	3.20653	0.00134347	0.0279598	FAM189A1	23359	family with sequence similarity 189 member A1
ENSG00000242221	329.485	-2.2283	0.694927	-3.20653	0.00134348	0.0279598	PSG2	5670	pregnancy specific beta-1-glycoprotein 2
ENSG00000230204	77.6237	1.92312	0.60011	3.20461	0.00135244	0.0281254	NA	NA	NA
ENSG00000250506	109.392	-1.34827	0.420932	-3.20305	0.0013598	0.0282573	CDK3	1018	cyclin dependent kinase 3
ENSG00000132259	401.843	2.23119	0.696925	3.20149	0.00136721	0.0283902	CNGA4	1262	cyclic nucleotide gated channel alpha 4
ENSG00000187607	1327.69	-0.939733	0.29355	-3.20127	0.00136825	0.0283907	ZNF286A	57335	zinc finger protein 286A
ENSG00000255210	4.3145	-2.68338	0.838347	-3.2008	0.00137049	0.028416	NA	NA	NA
ENSG00000136160	661.936	-1.75981	0.549852	-3.20052	0.0013718	0.028422	EDNRB	1910	endothelin receptor type B
ENSG00000051009	1422.8	-1.28539	0.401656	-3.20022	0.00137322	0.0284305	FAM160A2	84067	family with sequence similarity 160 member A2
ENSG00000177889	1109.37	-1.17243	0.36672	-3.19708	0.00138826	0.0287205	UBE2N	7334	ubiquitin conjugating enzyme E2 N
ENSG00000143546	375.177	2.10252	0.657916	3.19573	0.00139479	0.0288343	S100A8	6279	S100 calcium binding protein A8
ENSG00000105053	623.611	-1.01093	0.316536	-3.19373	0.00140448	0.0290131	VRK3	51231	vaccinia related kinase 3
ENSG00000111641	1290.78	-0.860574	0.269651	-3.19144	0.00141567	0.0292226	NOP2	4839	NOP2 nucleolar protein
ENSG00000170688	23.2167	2.13211	0.668167	3.19099	0.00141788	0.029225	NA	NA	NA
ENSG00000281056	23.2167	2.13211	0.668167	3.19099	0.00141788	0.029225	NA	NA	NA
ENSG00000145425	8588.01	-0.998213	0.31285	-3.19071	0.00141925	0.0292318	RPS3A	6189	ribosomal protein S3A
ENSG00000184635	2045.87	-1.03886	0.325725	-3.18937	0.00142583	0.0293456	ZNF93	81931	zinc finger protein 93
ENSG00000284298	538.564	2.73783	0.859061	3.187	0.00143755	0.0295651	NA	NA	NA
ENSG00000238130	14.7272	-2.42506	0.761005	-3.18666	0.00143926	0.0295785	LTA	4049	lymphotoxin alpha
ENSG00000122971	299.358	-1.50951	0.474156	-3.18357	0.00145471	0.029874	ACADS	35	acyl-CoA dehydrogenase, C-2 to C-3 short chain
ENSG00000205030	259.816	-2.77848	0.872947	-3.18287	0.00145822	0.029924	OR5L2	26338	olfactory receptor family 5 subfamily L member 2
ENSG00000279301	916.784	2.3433	0.736403	3.18209	0.00146219	0.0299834	OR2T11	127077	olfactory receptor family 2 subfamily T member 11 (gene/pseudogene)
ENSG00000067704	5576.88	-1.027	0.322868	-3.18087	0.00146832	0.0300871	IARS2	55699	isoleucyl-tRNA synthetase 2, mitochondrial
ENSG00000188234	15764.7	-1.43512	0.451438	-3.17901	0.00147781	0.0302593	AGAP4	119016	ArfGAP with GTPase domain, ankyrin repeat and PH domain 4
ENSG00000058453	440.327	-1.13747	0.357921	-3.17799	0.00148298	0.0303261	CROCC	9696	ciliary rootlet coiled-coil, rootletin
ENSG00000173905	3141.48	-0.857047	0.269686	-3.17794	0.00148324	0.0303261	GOLIM4	27333	golgi integral membrane protein 4
ENSG00000229216	17.3268	2.50067	0.787266	3.17639	0.00149119	0.0304662	NA	NA	NA
ENSG00000188130	280.82	-1.59267	0.501525	-3.17566	0.00149494	0.0305206	MAPK12	6300	mitogen-activated protein kinase 12
ENSG00000230986	5.98853	1.99175	0.627559	3.17381	0.00150452	0.0306938	NA	NA	NA
ENSG00000229474	326.202	-1.41946	0.447309	-3.17334	0.00150695	0.0307208	PATL2	197135	PAT1 homolog 2
ENSG00000178199	101.631	1.4949	0.471225	3.17237	0.00151198	0.030801	ZC3H12D	340152	zinc finger CCCH-type containing 12D
ENSG00000280949	104.085	-2.48299	0.782941	-3.17136	0.00151729	0.030864	PADI6	353238	peptidyl arginine deiminase 6
ENSG00000276747	104.085	-2.48299	0.782941	-3.17136	0.00151729	0.030864	PADI6	353238	peptidyl arginine deiminase 6
ENSG00000185689	173.981	1.62242	0.512116	3.16806	0.00153459	0.0311933	C6orf201	404220	chromosome 6 open reading frame 201
ENSG00000174990	759.396	-1.6129	0.509335	-3.16668	0.00154188	0.0313186	CA5A	763	carbonic anhydrase 5A
ENSG00000130638	4340.93	-0.981496	0.310236	-3.1637	0.00155775	0.031618	ATXN10	25814	ataxin 10
ENSG00000013293	193.226	-1.81358	0.573396	-3.16288	0.00156216	0.0316846	SLC7A14	57709	solute carrier family 7 member 14
ENSG00000255204	50.8402	-2.50516	0.792163	-3.16243	0.00156459	0.0317107	NA	NA	NA
ENSG00000259585	115.887	-1.8891	0.597518	-3.16157	0.00156919	0.0317709	NA	NA	NA
ENSG00000162702	1705.9	-1.10933	0.350894	-3.16145	0.00156983	0.0317709	ZNF281	23528	zinc finger protein 281
ENSG00000023734	4063.35	-0.974164	0.308185	-3.16097	0.00157244	0.0318006	STRAP	11171	serine/threonine kinase receptor associated protein
ENSG00000217139	58.4766	-2.79884	0.885683	-3.1601	0.00157717	0.0318733	NA	NA	NA
ENSG00000183246	372.296	-2.08069	0.658648	-3.15903	0.00158296	0.0319671	RIMBP3C	150221	RIMS binding protein 3C
ENSG00000073756	351.458	-1.52781	0.483775	-3.15809	0.00158804	0.0320466	PTGS2	5743	prostaglandin-endoperoxide synthase 2
ENSG00000196305	9074.07	-1.1077	0.350823	-3.15745	0.00159157	0.0320945	IARS	3376	isoleucyl-tRNA synthetase
ENSG00000120156	1781.31	-1.37294	0.435031	-3.15595	0.00159975	0.0322363	TEK	7010	TEK receptor tyrosine kinase
ENSG00000169129	691.074	-1.39491	0.442099	-3.15519	0.00160394	0.0322974	AFAP1L2	84632	actin filament associated protein 1 like 2
ENSG00000156299	1020.26	-1.1225	0.355858	-3.15435	0.00160856	0.032367	TIAM1	7074	T-cell lymphoma invasion and metastasis 1
ENSG00000272414	404.356	-1.41476	0.448562	-3.154	0.00161048	0.0323824	FAM47E-STBD1	100631383	FAM47E-STBD1 readthrough
ENSG00000012779	245.048	1.05337	0.334038	3.15345	0.00161352	0.0324201	ALOX5	240	arachidonate 5-lipoxygenase
ENSG00000138069	2971.17	-1.07157	0.339902	-3.15259	0.00161829	0.0324925	RAB1A	5861	RAB1A, member RAS oncogene family
ENSG00000278119	27.9032	2.1043	0.667597	3.15205	0.0016213	0.0325297	GOLGA8J	653073	golgin A8 family member J
ENSG00000137492	1485.27	-1.0574	0.335595	-3.15081	0.00162818	0.0326442	THAP12	5612	THAP domain containing 12
ENSG00000275550	33.7855	1.61477	0.512538	3.15054	0.0016297	0.0326513	NA	NA	NA
ENSG00000251380	55.23	2.51055	0.797666	3.14737	0.00164748	0.0329657	DCANP1	140947	dendritic cell associated nuclear protein
ENSG00000216977	32.1644	-2.1603	0.686392	-3.14732	0.00164776	0.0329657	NA	NA	NA
ENSG00000244411	493.004	-2.3184	0.737104	-3.14528	0.00165928	0.0331726	KRTAP5-7	440050	keratin associated protein 5-7
ENSG00000105398	121.669	2.28577	0.726831	3.14484	0.00166176	0.0331907	SULT2A1	6822	sulfotransferase family 2A member 1
ENSG00000234835	6.07326	-2.6627	0.846726	-3.1447	0.00166257	0.0331907	NA	NA	NA
ENSG00000242335	422.17	1.02534	0.326212	3.14317	0.00167128	0.033317	CFB	629	complement factor B
ENSG00000243570	422.17	1.02534	0.326212	3.14317	0.00167128	0.033317	CFB	629	complement factor B
ENSG00000136280	1415.6	0.79544	0.253494	3.13791	0.00170158	0.0338968	CCM2	83605	CCM2 scaffolding protein
ENSG00000197816	1294.35	-1.51505	0.483004	-3.13673	0.00170842	0.0340088	CCDC180	100499483	coiled-coil domain containing 180
ENSG00000102271	311.965	-2.07309	0.66124	-3.13515	0.00171766	0.0341685	KLHL4	56062	kelch like family member 4
ENSG00000235500	74.1423	2.20976	0.70518	3.13361	0.00172673	0.0343243	NA	NA	NA
ENSG00000213180	55.4213	1.81554	0.579422	3.13337	0.00172814	0.034328	NA	NA	NA
ENSG00000221926	666.803	-1.35327	0.432064	-3.1321	0.00173558	0.0344514	TRIM16	10626	tripartite motif containing 16
ENSG00000215007	211.652	-2.44889	0.782159	-3.13093	0.00174252	0.0345646	NA	NA	NA
ENSG00000214263	249.999	-2.40724	0.76917	-3.12966	0.00175011	0.0346905	NA	NA	NA
ENSG00000119318	6608.75	-1.03476	0.330717	-3.12883	0.00175506	0.0347639	RAD23B	5887	RAD23 homolog B, nucleotide excision repair protein
ENSG00000101782	2013.6	-1.05103	0.335942	-3.12862	0.00175631	0.034764	RIOK3	8780	RIO kinase 3
ENSG00000206192	100.696	2.47663	0.791886	3.12751	0.00176297	0.034871	NA	NA	NA
ENSG00000271370	9.82844	-1.61501	0.516501	-3.12683	0.001767	0.0349013	NA	NA	NA
ENSG00000281168	9.82844	-1.61501	0.516501	-3.12683	0.001767	0.0349013	NA	NA	NA
ENSG00000162520	243.71	-1.54398	0.493993	-3.1255	0.00177503	0.0350351	SYNC	81493	syncoilin, intermediate filament protein
ENSG00000263163	169.844	1.1027	0.353141	3.12254	0.00179299	0.0353637	SLC27A3	11000	solute carrier family 27 member 3
ENSG00000196152	445.506	-1.34039	0.429302	-3.12226	0.00179469	0.0353637	ZNF79	7633	zinc finger protein 79
ENSG00000224143	627.225	-1.50737	0.482801	-3.12213	0.00179547	0.0353637	EHMT2	10919	euchromatic histone lysine methyltransferase 2
ENSG00000237693	37.5481	-1.99114	0.638135	-3.12024	0.00180702	0.0355436	IRGM	345611	immunity related GTPase M
ENSG00000160336	3982	-1.00116	0.320864	-3.1202	0.00180726	0.0355436	ZNF761	388561	zinc finger protein 761
ENSG00000241185	5.00881	-2.2895	0.73381	-3.12001	0.00180842	0.0355436	NA	NA	NA
ENSG00000235090	43.3241	1.71246	0.549062	3.11888	0.00181539	0.0356341	NA	NA	NA
ENSG00000231007	71.7688	-1.91345	0.613511	-3.11885	0.00181558	0.0356341	NA	NA	NA
ENSG00000166833	3547.97	-1.17552	0.376967	-3.11837	0.00181857	0.0356677	NAV2	89797	neuron navigator 2
ENSG00000182722	67.9725	-1.92424	0.617111	-3.11815	0.00181989	0.0356686	NA	NA	NA
ENSG00000183208	470.514	-1.27968	0.410499	-3.11738	0.00182468	0.035716	GDPGP1	390637	GDP-D-glucose phosphorylase 1
ENSG00000158805	1748.19	-0.949397	0.304553	-3.11735	0.00182487	0.035716	ZNF276	92822	zinc finger protein 276
ENSG00000136383	489.767	1.33495	0.428403	3.1161	0.00183261	0.0358424	ALPK3	57538	alpha kinase 3
ENSG00000100335	579.33	-1.26812	0.407174	-3.11444	0.00184292	0.0359976	MIEF1	54471	mitochondrial elongation factor 1
ENSG00000164687	1481.74	-1.36033	0.436785	-3.11441	0.00184312	0.0359976	FABP5	2171	fatty acid binding protein 5
ENSG00000257921	99.9928	-2.43789	0.783105	-3.1131	0.00185131	0.0361322	NA	NA	NA
ENSG00000157542	1618.8	-1.87666	0.603351	-3.1104	0.00186834	0.0364391	KCNJ6	3763	potassium voltage-gated channel subfamily J member 6
ENSG00000178997	150.068	2.18041	0.701063	3.11015	0.00186995	0.036445	EXD1	161829	exonuclease 3'-5' domain containing 1
ENSG00000175946	439.35	-1.85589	0.596845	-3.1095	0.00187405	0.0364996	KLHL38	340359	kelch like family member 38
ENSG00000169612	141.525	-1.47338	0.473907	-3.10901	0.00187714	0.0365343	FAM103A1	83640	family with sequence similarity 103 member A1
ENSG00000258591	67.957	-2.17174	0.698664	-3.10841	0.00188096	0.0365832	NA	NA	NA
ENSG00000196169	276.633	-1.78938	0.576113	-3.10596	0.00189665	0.0368626	KIF19	124602	kinesin family member 19
ENSG00000188396	15.033	-2.03948	0.656922	-3.1046	0.00190537	0.0370063	TCTEX1D4	343521	Tctex1 domain containing 4
ENSG00000142511	60.2864	-2.49745	0.805014	-3.10237	0.00191977	0.0372293	GPR32	2854	G protein-coupled receptor 32
ENSG00000118292	289.452	1.09868	0.354174	3.10209	0.00192159	0.0372293	C1orf54	79630	chromosome 1 open reading frame 54
ENSG00000175826	1052.69	-1.24432	0.401125	-3.10206	0.00192176	0.0372293	CTDNEP1	23399	CTD nuclear envelope phosphatase 1
ENSG00000219642	602.053	1.60278	0.516692	3.102	0.00192218	0.0372293	NA	NA	NA
ENSG00000171236	46.7127	1.57584	0.50834	3.09998	0.00193536	0.0374585	LRG1	116844	leucine rich alpha-2-glycoprotein 1
ENSG00000075413	2626.1	-0.985831	0.318355	-3.09664	0.0019573	0.037857	MARK3	4140	microtubule affinity regulating kinase 3
ENSG00000106080	264.986	1.18055	0.381506	3.09445	0.00197179	0.0381109	FKBP14	55033	FK506 binding protein 14
ENSG00000173389	132.601	-1.57267	0.508279	-3.09411	0.00197403	0.0381278	IQCF1	132141	IQ motif containing F1
ENSG00000258445	328.148	1.85744	0.600356	3.0939	0.00197544	0.0381287	NA	NA	NA
ENSG00000095794	857.927	-1.21341	0.392547	-3.09112	0.00199403	0.0384609	CREM	1390	cAMP responsive element modulator
ENSG00000160404	67.93	-1.46504	0.474103	-3.09014	0.00200062	0.0385614	TOR2A	27433	torsin family 2 member A
ENSG00000213420	519.398	-1.48935	0.482102	-3.08929	0.00200639	0.0386458	GPC2	221914	glypican 2
ENSG00000223606	61.0155	-1.94195	0.628768	-3.0885	0.00201172	0.0387218	LOC554223	554223	histocompatibility antigen-related
ENSG00000043143	330.239	0.898325	0.290934	3.08773	0.00201691	0.038795	JADE2	23338	jade family PHD finger 2
ENSG00000183765	2681.85	-1.40971	0.456679	-3.08687	0.00202274	0.0388802	CHEK2	11200	checkpoint kinase 2
ENSG00000074410	975.398	1.55409	0.50351	3.08652	0.00202515	0.0388937	CA12	771	carbonic anhydrase 12
ENSG00000235700	32.7959	-1.83164	0.593462	-3.08636	0.00202622	0.0388937	CYCSP52	360155	cytochrome c, somatic pseudogene 52
ENSG00000259677	19.8151	1.97144	0.638854	3.08591	0.00202931	0.0389262	NA	NA	NA
ENSG00000132109	720.001	-1.17527	0.381014	-3.08457	0.00203848	0.0390447	TRIM21	6737	tripartite motif containing 21
ENSG00000090060	10061.4	-1.03296	0.334885	-3.08453	0.00203877	0.0390447	PAPOLA	10914	poly(A) polymerase alpha
ENSG00000176809	7687.12	1.40152	0.45439	3.08439	0.00203968	0.0390447	LRRC37A3	374819	leucine rich repeat containing 37 member A3
ENSG00000108395	5478.77	-1.2804	0.41517	-3.08403	0.00204217	0.0390534	TRIM37	4591	tripartite motif containing 37
ENSG00000249068	7.27502	2.07908	0.674206	3.08374	0.00204414	0.0390534	NA	NA	NA
ENSG00000223496	243.669	-0.906441	0.293944	-3.08372	0.00204433	0.0390534	EXOSC6	118460	exosome component 6
ENSG00000113249	272.943	1.93916	0.629044	3.08271	0.00205122	0.0391583	HAVCR1	26762	hepatitis A virus cellular receptor 1
ENSG00000023608	277.913	-1.10287	0.35785	-3.08192	0.00205668	0.0392358	SNAPC1	6617	small nuclear RNA activating complex polypeptide 1
ENSG00000177688	128.969	-1.80359	0.585619	-3.0798	0.00207136	0.0394713	SUMO4	387082	small ubiquitin-like modifier 4
ENSG00000250526	49.3607	-2.15347	0.699267	-3.07962	0.00207268	0.0394713	NA	NA	NA
ENSG00000176748	32.8209	-2.78467	0.904251	-3.07953	0.00207327	0.0394713	NA	NA	NA
ENSG00000256053	3946.25	-1.82078	0.591359	-3.07898	0.0020771	0.0395172	APOPT1	84334	apoptogenic 1, mitochondrial
ENSG00000184677	3091.21	-0.869724	0.282552	-3.0781	0.00208325	0.0396073	ZBTB40	9923	zinc finger and BTB domain containing 40
ENSG00000232407	66.6763	1.95877	0.636452	3.07764	0.00208649	0.0396418	NA	NA	NA
ENSG00000266501	10.3607	2.13219	0.692932	3.07705	0.0020906	0.0396931	NA	NA	NA
ENSG00000016082	523.175	-2.41442	0.784763	-3.07662	0.00209362	0.0397234	ISL1	3670	ISL LIM homeobox 1
ENSG00000143554	175.713	1.08982	0.354545	3.07384	0.00211323	0.0400681	SLC27A3	11000	solute carrier family 27 member 3
ENSG00000170260	383.822	-1.40292	0.45647	-3.07341	0.00211626	0.0400984	ZNF212	7988	zinc finger protein 212
ENSG00000274914	53.586	-1.83673	0.597677	-3.07311	0.00211838	0.0401114	LILRA5	353514	leukocyte immunoglobulin like receptor A5
ENSG00000231603	113.38	-2.27541	0.741021	-3.07064	0.00213603	0.0404181	NA	NA	NA
ENSG00000130175	6581.46	-1.08366	0.353043	-3.0695	0.00214419	0.040538	PRKCSH	5589	protein kinase C substrate 80K-H
ENSG00000090539	226.51	-1.60824	0.52397	-3.06935	0.00214527	0.040538	CHRD	8646	chordin
ENSG00000100027	154.515	-1.30681	0.425793	-3.06912	0.00214692	0.0405418	YPEL1	29799	yippee like 1
ENSG00000135622	502.805	-1.46106	0.476351	-3.06719	0.0021608	0.0407763	SEMA4F	10505	ssemaphorin 4F
ENSG00000257446	174.312	-1.34762	0.439482	-3.06639	0.00216662	0.0408585	ZNF878	729747	zinc finger protein 878
ENSG00000243915	64.9787	-2.43735	0.795268	-3.06482	0.00217803	0.0410461	NA	NA	NA
ENSG00000243746	41.6589	1.51062	0.492997	3.06415	0.0021829	0.04111	NA	NA	NA
ENSG00000241534	424.414	1.00052	0.326737	3.06216	0.00219745	0.0413561	CFB	629	complement factor B
ENSG00000214897	8.77246	-2.54286	0.830602	-3.06146	0.0022026	0.0414252	NA	NA	NA
ENSG00000151572	246.078	-1.83978	0.601056	-3.06092	0.00220658	0.041472	ANO4	121601	anoctamin 4
ENSG00000283384	23.4717	-1.75659	0.574218	-3.0591	0.00222001	0.0416966	NA	NA	NA
ENSG00000111653	335.253	-0.917136	0.299926	-3.05788	0.00222911	0.0418384	ING4	51147	inhibitor of growth family member 4
ENSG00000254925	689.938	-2.75629	0.90143	-3.05768	0.00223056	0.0418384	NA	NA	NA
ENSG00000187536	11.0676	-1.73786	0.568678	-3.05596	0.00224345	0.0420519	NA	NA	NA
ENSG00000128383	153.864	-1.95993	0.641456	-3.05545	0.00224727	0.0420947	APOBEC3A	200315	apolipoprotein B mRNA editing enzyme catalytic subunit 3A
ENSG00000204790	873.431	-2.76301	0.904347	-3.05525	0.00224875	0.0420947	NA	NA	NA
ENSG00000137225	597.732	-1.95453	0.639887	-3.05448	0.00225447	0.0421736	CAPN11	11131	calpain 11
ENSG00000187726	108.883	1.72506	0.564822	3.05417	0.00225686	0.0421854	DNAJB13	374407	DnaJ heat shock protein family (Hsp40) member B13
ENSG00000226981	39.2363	-2.53177	0.829003	-3.054	0.00225812	0.0421854	NA	NA	NA
ENSG00000277586	172.906	-2.06572	0.676505	-3.05351	0.00226179	0.0422257	NEFL	4747	neurofilament, light polypeptide
ENSG00000213234	116.904	-1.44254	0.47252	-3.05287	0.00226666	0.0422882	NA	NA	NA
ENSG00000171209	308.523	-2.38477	0.781357	-3.05209	0.00227255	0.0423436	CSN3	1448	casein kappa
ENSG00000243071	41.4771	2.0504	0.671806	3.05207	0.00227266	0.0423436	NA	NA	NA
ENSG00000177932	501.097	-1.19209	0.390626	-3.05174	0.00227522	0.0423631	ZNF354C	30832	zinc finger protein 354C
ENSG00000118976	364.406	-1.21096	0.397068	-3.04975	0.00229029	0.042594	NA	NA	NA
ENSG00000101230	352.599	1.31761	0.432044	3.0497	0.00229067	0.042594	ISM1	140862	isthmin 1
ENSG00000147202	2185.63	-1.08403	0.355542	-3.04895	0.00229642	0.0426598	DIAPH2	1730	diaphanous related formin 2
ENSG00000239671	40.1946	2.05373	0.673611	3.04884	0.00229726	0.0426598	NA	NA	NA
ENSG00000273423	5.96886	-2.17912	0.715002	-3.04771	0.00230589	0.0427915	NA	NA	NA
ENSG00000143740	507.943	-1.15422	0.378817	-3.04691	0.00231207	0.0428359	SNAP47	116841	synaptosome associated protein 47
ENSG00000230147	32.6901	-1.95621	0.642051	-3.04681	0.00231283	0.0428359	NA	NA	NA
ENSG00000127928	81.3356	1.84948	0.607021	3.0468	0.00231289	0.0428359	GNGT1	2792	G protein subunit gamma transducin 1
ENSG00000196352	1789.21	-1.10657	0.363371	-3.04528	0.00232464	0.0430231	CD55	1604	CD55 molecule (Cromer blood group)
ENSG00000268758	206.909	-1.6176	0.531214	-3.04509	0.00232607	0.0430231	ADGRE4P	326342	adhesion G protein-coupled receptor E4, pseudogene
ENSG00000105366	106.426	1.68699	0.554145	3.04431	0.00233217	0.0431074	SIGLEC8	27181	sialic acid binding Ig like lectin 8
ENSG00000169194	84.8894	-2.64728	0.870082	-3.04257	0.0023457	0.0433287	IL13	3596	interleukin 13
ENSG00000251349	1032.13	-1.76389	0.57978	-3.04234	0.00234749	0.0433331	NA	NA	NA
ENSG00000172613	201.113	-1.29259	0.424934	-3.04187	0.00235115	0.0433721	RAD9A	5883	RAD9 checkpoint clamp component A
ENSG00000159915	391.072	-0.93054	0.306012	-3.04086	0.00235904	0.0434666	ZNF233	353355	zinc finger protein 233
ENSG00000232133	16.0731	2.02449	0.665773	3.04082	0.00235939	0.0434666	NA	NA	NA
ENSG00000159917	668.053	-1.07907	0.355096	-3.0388	0.00237526	0.043719	ZNF235	9310	zinc finger protein 235
ENSG00000160993	49.7784	1.68049	0.553035	3.03867	0.00237622	0.043719	ALKBH4	54784	alkB homolog 4, lysine demethylase
ENSG00000178645	41.7043	-2.13433	0.702869	-3.03659	0.00239268	0.0439928	C10orf53	282966	chromosome 10 open reading frame 53
ENSG00000023171	1555.51	1.72375	0.567822	3.03573	0.00239958	0.0440907	GRAMD1B	57476	GRAM domain containing 1B
ENSG00000282543	22.3195	-2.53494	0.835318	-3.0347	0.00240778	0.0442123	NA	NA	NA
ENSG00000239605	78.8069	-1.78627	0.589293	-3.03121	0.00243579	0.0446637	C2orf61	285051	chromosome 2 open reading frame 61
ENSG00000283008	91.4864	2.00148	0.660326	3.03105	0.00243705	0.0446637	NA	NA	NA
ENSG00000259404	265.691	-1.79371	0.591783	-3.03104	0.00243716	0.0446637	NA	NA	NA
ENSG00000163492	1059.27	-1.40956	0.465242	-3.02973	0.00244769	0.0448273	CCDC141	285025	coiled-coil domain containing 141
ENSG00000115963	973.854	-1.21318	0.400451	-3.02952	0.0024494	0.0448292	RND3	390	Rho family GTPase 3
ENSG00000121578	395.904	1.10368	0.364611	3.02701	0.00246987	0.0451742	B4GALT4	8702	beta-1,4-galactosyltransferase 4
ENSG00000234154	30.1759	-2.37534	0.785023	-3.02582	0.00247956	0.0453218	HLA-DMB	3109	major histocompatibility complex, class II, DM beta
ENSG00000108309	81.0247	-1.70645	0.564079	-3.0252	0.00248471	0.0453523	RUNDC3A	10900	RUN domain containing 3A
ENSG00000034677	5070.29	-0.906967	0.299816	-3.02508	0.00248571	0.0453523	RNF19A	25897	ring finger protein 19A, RBR E3 ubiquitin protein ligase
ENSG00000103494	3320.51	1.12829	0.372985	3.02503	0.0024861	0.0453523	RPGRIP1L	23322	RPGRIP1 like
ENSG00000146386	520.477	-1.35383	0.447762	-3.02354	0.00249837	0.0455463	ABRACL	58527	ABRA C-terminal like
ENSG00000105559	366.581	-1.34893	0.44627	-3.02267	0.00250558	0.045648	PLEKHA4	57664	pleckstrin homology domain containing A4
ENSG00000259753	361.256	-2.01587	0.666991	-3.02233	0.00250836	0.0456501	ITGB3	3690	integrin subunit beta 3
ENSG00000225781	78.3846	-1.66058	0.549486	-3.02206	0.0025106	0.0456501	OR6V1	346517	olfactory receptor family 6 subfamily V member 1
ENSG00000277378	78.3846	-1.66058	0.549486	-3.02206	0.0025106	0.0456501	OR6V1	346517	olfactory receptor family 6 subfamily V member 1
ENSG00000130818	562.716	-0.881176	0.291638	-3.02147	0.00251552	0.0457097	ZNF426	79088	zinc finger protein 426
ENSG00000248406	582.252	-2.10078	0.6954	-3.02097	0.00251969	0.0457558	NA	NA	NA
ENSG00000263353	119.304	-2.23192	0.73901	-3.02015	0.00252649	0.0458495	PPIAL4A	653505	peptidylprolyl isomerase A like 4A
ENSG00000187566	388.335	-1.68798	0.559061	-3.01932	0.00253342	0.0459453	NHLRC1	378884	NHL repeat containing E3 ubiquitin protein ligase 1
ENSG00000180817	4267.35	-1.08189	0.358366	-3.01895	0.00253651	0.0459715	PPA1	5464	pyrophosphatase (inorganic) 1
ENSG00000053524	415.647	1.39984	0.463778	3.01833	0.00254174	0.0459916	MCF2L2	23101	MCF.2 cell line derived transforming sequence-like 2
ENSG00000137135	81.9458	-1.0609	0.351493	-3.01826	0.00254228	0.0459916	ARHGEF39	84904	Rho guanine nucleotide exchange factor 39
ENSG00000161031	133.21	-2.27724	0.754494	-3.01823	0.00254256	0.0459916	PGLYRP2	114770	peptidoglycan recognition protein 2
ENSG00000275730	464.851	-1.89037	0.626484	-3.01743	0.00254931	0.046084	LILRB4	11006	leukocyte immunoglobulin like receptor B4
ENSG00000258417	278.1	-1.68961	0.56047	-3.01463	0.00257292	0.0464806	NA	NA	NA
ENSG00000166596	109.66	1.6317	0.54137	3.01402	0.00257812	0.0465444	CFAP52	146845	cilia and flagella associated protein 52
ENSG00000204172	13783.9	-1.34318	0.445762	-3.01321	0.00258498	0.0466381	AGAP9	642517	ArfGAP with GTPase domain, ankyrin repeat and PH domain 9
ENSG00000278870	129.647	-2.41327	0.801008	-3.01279	0.00258861	0.0466734	OR51G1	79324	olfactory receptor family 51 subfamily G member 1 (gene/pseudogene)
ENSG00000261336	73.4234	-1.48252	0.492182	-3.01213	0.00259419	0.046744	NA	NA	NA
ENSG00000114349	112.334	-2.26194	0.751193	-3.01113	0.00260276	0.0468682	GNAT1	2779	G protein subunit alpha transducin 1
ENSG00000170160	6337.63	-1.43993	0.47832	-3.01038	0.00260918	0.0469534	CCDC144A	9720	coiled-coil domain containing 144A
ENSG00000173826	121.744	-1.92074	0.638265	-3.00932	0.00261835	0.0470657	KCNH6	81033	potassium voltage-gated channel subfamily H member 6
ENSG00000122778	1154.52	-0.827239	0.274897	-3.00927	0.00261878	0.0470657	KIAA1549	57670	KIAA1549
ENSG00000197841	827.276	-0.881108	0.292877	-3.00846	0.00262576	0.0471607	ZNF181	339318	zinc finger protein 181
ENSG00000153207	9000.69	-0.813025	0.270275	-3.00814	0.00262851	0.0471798	AHCTF1	25909	AT-hook containing transcription factor 1
ENSG00000187922	97.8852	2.20969	0.734632	3.00788	0.00263078	0.0471901	LCN10	414332	lipocalin 10
ENSG00000154099	1386.27	-1.67785	0.557934	-3.00726	0.00263617	0.0472565	DNAAF1	123872	dynein axonemal assembly factor 1
ENSG00000198380	8633.9	-1.0084	0.335369	-3.00683	0.00263985	0.0472766	GFPT1	2673	glutamine--fructose-6-phosphate transaminase 1
ENSG00000234513	35.7701	2.02514	0.673533	3.00674	0.00264068	0.0472766	NA	NA	NA
ENSG00000072954	179.366	-1.67005	0.555535	-3.0062	0.00264531	0.0473216	TMEM38A	79041	transmembrane protein 38A
ENSG00000147130	792.493	-0.933248	0.310456	-3.00606	0.00264658	0.0473216	ZMYM3	9203	zinc finger MYM-type containing 3
ENSG00000102886	415.505	-1.7867	0.594418	-3.0058	0.0026488	0.0473309	GDPD3	79153	glycerophosphodiester phosphodiesterase domain containing 3
ENSG00000175970	351.687	1.38395	0.460473	3.0055	0.00265143	0.0473477	UNC119B	84747	unc-119 lipid binding chaperone B
ENSG00000149292	544.281	-0.949459	0.316073	-3.00392	0.00266525	0.047562	TTC12	54970	tetratricopeptide repeat domain 12
ENSG00000112624	2207.36	-0.870461	0.289792	-3.00374	0.00266684	0.047562	GLTSCR1L	23506	GLTSCR1 like
ENSG00000172940	89.17	1.9959	0.664714	3.00265	0.00267641	0.0477023	SLC22A13	9390	solute carrier family 22 member 13
ENSG00000225890	2225.62	1.48868	0.495898	3.00199	0.00268223	0.0477586	HLA-DQA1	3117	major histocompatibility complex, class II, DQ alpha 1
ENSG00000279966	5.21342	-2.40094	0.799806	-3.0019	0.00268299	0.0477586	NA	NA	NA
ENSG00000226124	186.536	1.5388	0.512659	3.00161	0.00268555	0.0477658	FTCDNL1	348751	formiminotransferase cyclodeaminase N-terminal like
ENSG00000254544	113.92	-2.68192	0.893535	-3.00147	0.00268682	0.0477658	NA	NA	NA
ENSG00000239754	406.842	0.997062	0.332237	3.00105	0.00269047	0.0477946	CFB	629	complement factor B
ENSG00000075426	1827.43	1.09935	0.36634	3.0009	0.00269186	0.0477946	FOSL2	2355	FOS like 2, AP-1 transcription factor subunit
ENSG00000122543	31.8864	2.37202	0.790735	2.99976	0.0027019	0.0479423	OCM	654231	oncomodulin
ENSG00000153922	4401.25	-0.863225	0.287802	-2.99937	0.00270537	0.0479736	CHD1	1105	chromodomain helicase DNA binding protein 1
ENSG00000234383	152.12	-1.86462	0.621821	-2.99865	0.00271181	0.0480572	NA	NA	NA
ENSG00000105697	172.316	1.66099	0.5541	2.99764	0.00272075	0.0481851	HAMP	57817	hepcidin antimicrobial peptide
ENSG00000144130	582.871	1.93697	0.646393	2.99658	0.00273023	0.0483062	NT5DC4	284958	5'-nucleotidase domain containing 4
ENSG00000223849	41.8083	-1.65976	0.553901	-2.99649	0.00273105	0.0483062	NA	NA	NA
ENSG00000154548	215.671	1.09469	0.365591	2.99429	0.00275086	0.0486258	SRSF12	135295	serine and arginine rich splicing factor 12
ENSG00000236343	35.5925	-2.42675	0.810675	-2.99349	0.00275805	0.0486926	NA	NA	NA
ENSG00000065978	19574	-1.12209	0.374844	-2.99348	0.00275813	0.0486926	YBX1	4904	Y-box binding protein 1
ENSG00000132716	1491.07	-0.869649	0.290566	-2.99295	0.00276295	0.048747	DCAF8	50717	DDB1 and CUL4 associated factor 8
ENSG00000167186	187.791	-0.966395	0.322936	-2.99252	0.00276681	0.0487842	COQ7	10229	coenzyme Q7, hydroxylase
ENSG00000272150	7331.59	-1.48261	0.495503	-2.99212	0.00277045	0.0488176	NBPF25P	101929780	neuroblastoma breakpoint family member 25, pseudogene
ENSG00000135119	564.196	-1.16424	0.389252	-2.99098	0.00278087	0.0489702	RNFT2	84900	ring finger protein, transmembrane 2
ENSG00000116785	1345.63	2.18699	0.731372	2.99025	0.00278747	0.0490556	CFHR3	10878	complement factor H related 3
ENSG00000032389	480.362	-1.05946	0.354329	-2.99004	0.0027894	0.0490586	TSSC1	7260	tumor suppressing subtransferable candidate 1
ENSG00000254893	325.492	2.43997	0.816147	2.98962	0.00279326	0.0490956	NA	NA	NA
ENSG00000254727	2.81165	-2.53742	0.848872	-2.98917	0.00279736	NA	NA	NA	NA
ENSG00000105737	830.078	-1.99406	0.667637	-2.98673	0.00281975	0.0495301	GRIK5	2901	glutamate ionotropic receptor kainate type subunit 5
ENSG00000270281	8.20456	-2.70878	0.907177	-2.98594	0.00282704	0.0496103	NA	NA	NA
ENSG00000241250	13.5159	2.61685	0.876415	2.98585	0.00282787	0.0496103	NA	NA	NA
ENSG00000182103	9.486	-1.86651	0.62522	-2.98536	0.00283244	0.0496355	FAM181B	220382	family with sequence similarity 181 member B
ENSG00000266992	999.308	-2.25465	0.755246	-2.98532	0.00283286	0.0496355	NA	NA	NA
ENSG00000242931	4.72583	-2.12781	0.713158	-2.98365	0.00284833	0.0498752	NA	NA	NA
ENSG00000231941	11.5471	-2.70495	0.906694	-2.98331	0.00285148	0.0498991	NA	NA	NA
ENSG00000104889	1233.74	-1.02835	0.344866	-2.98187	0.00286495	0.0500945	RNASEH2A	10535	ribonuclease H2 subunit A
ENSG00000236848	40.2363	-2.03015	0.680862	-2.98173	0.00286624	0.0500945	NA	NA	NA
ENSG00000118200	4771.12	-0.755812	0.253506	-2.98144	0.002869	0.0501115	CAMSAP2	23271	calmodulin regulated spectrin associated protein family member 2
ENSG00000196155	1450.36	-1.33613	0.448298	-2.98045	0.00287821	0.050241	PLEKHG4	25894	pleckstrin homology and RhoGEF domain containing G4
ENSG00000165995	2093.86	-1.00674	0.337896	-2.97943	0.00288783	0.0503774	CACNB2	783	calcium voltage-gated channel auxiliary subunit beta 2
ENSG00000130270	261.977	1.6873	0.566763	2.97708	0.00291004	0.0507331	ATP8B3	148229	ATPase phospholipid transporting 8B3
ENSG00000264230	2745.2	-1.6666	0.560668	-2.97253	0.00295355	0.0514596	LINC00842	643650	long intergenic non-protein coding RNA 842
ENSG00000184313	1779.94	-1.64715	0.554285	-2.97167	0.00296182	0.0515715	MROH7	374977	maestro heat like repeat family member 7
ENSG00000092621	3130.51	-1.04557	0.351943	-2.97085	0.00296976	0.051646	PHGDH	26227	phosphoglycerate dehydrogenase
ENSG00000242661	8.15233	-2.0312	0.683709	-2.97085	0.00296979	0.051646	NA	NA	NA
ENSG00000128731	16268.5	-1.21408	0.408766	-2.97011	0.0029769	0.0517115	HERC2	8924	HECT and RLD domain containing E3 ubiquitin protein ligase 2
ENSG00000131914	217.58	-1.84643	0.621677	-2.97008	0.00297727	0.0517115	LIN28A	79727	lin-28 homolog A
ENSG00000131966	856.336	-0.816311	0.274866	-2.96985	0.00297941	0.0517166	ACTR10	55860	actin-related protein 10 homolog
ENSG00000129351	5147.75	-0.820725	0.276572	-2.96749	0.0030024	0.0520594	ILF3	3609	interleukin enhancer binding factor 3
ENSG00000134864	23.1598	-2.19255	0.73887	-2.96744	0.00300289	0.0520594	GGACT	87769	gamma-glutamylamine cyclotransferase
ENSG00000060138	2776.44	-1.05787	0.356582	-2.96669	0.00301021	0.0521539	YBX3	8531	Y-box binding protein 3
ENSG00000096063	4474.27	-0.858695	0.289494	-2.9662	0.00301508	0.0521932	SRPK1	6732	SRSF protein kinase 1
ENSG00000181260	95.0139	2.1107	0.711611	2.96608	0.00301621	0.0521932	NA	NA	NA
ENSG00000090621	5668.43	-0.975798	0.329063	-2.96539	0.00302303	0.0522788	PABPC4	8761	poly(A) binding protein cytoplasmic 4
ENSG00000178752	72.1125	-1.85983	0.627321	-2.96472	0.0030296	0.05236	ERFE	151176	erythroferrone
ENSG00000250794	26.4029	-2.41253	0.813839	-2.96438	0.00303296	0.0523672	NA	NA	NA
ENSG00000072736	2526.5	-0.726272	0.245007	-2.9643	0.00303377	0.0523672	NFATC3	4775	nuclear factor of activated T-cells 3
ENSG00000146221	40.1335	-2.03735	0.687413	-2.9638	0.0030387	0.0524199	TCTE1	202500	t-complex-associated-testis-expressed 1
ENSG00000167861	568.065	-1.48219	0.500183	-2.9633	0.00304363	0.0524725	HID1	283987	HID1 domain containing
ENSG00000241282	11.959	-2.21215	0.746634	-2.96283	0.0030483	0.0525206	NA	NA	NA
ENSG00000137106	1506.58	-1.03808	0.350417	-2.96241	0.00305236	0.0525322	GRHPR	9380	glyoxylate and hydroxypyruvate reductase
ENSG00000242272	117.484	-2.17512	0.734247	-2.96238	0.00305274	0.0525322	NA	NA	NA
ENSG00000162367	88.7815	1.70449	0.575592	2.96128	0.00306362	0.0526871	TAL1	6886	TAL bHLH transcription factor 1, erythroid differentiation factor
ENSG00000185156	51.3958	1.69669	0.573042	2.96086	0.00306785	0.0527274	MFSD6L	162387	major facilitator superfamily domain containing 6 like
ENSG00000155307	676.285	1.27514	0.430784	2.96004	0.00307596	0.0528342	SAMSN1	64092	SAM domain, SH3 domain and nuclear localization signals 1
ENSG00000240674	50.2709	-1.83072	0.618564	-2.95962	0.00308014	0.0528502	NA	NA	NA
ENSG00000152582	917.894	1.03977	0.351325	2.95957	0.00308067	0.0528502	SPEF2	79925	sperm flagellar 2
ENSG00000144355	263.333	-2.40192	0.811837	-2.95863	0.00309011	0.0529796	DLX1	1745	distal-less homeobox 1
ENSG00000133962	204.818	-1.26853	0.429014	-2.95686	0.0031079	0.0532519	CATSPERB	79820	cation channel sperm associated auxiliary subunit beta
ENSG00000146648	5519.69	1.25043	0.423029	2.9559	0.00311755	0.0533755	EGFR	1956	epidermal growth factor receptor
ENSG00000152767	5106.46	-0.846001	0.286221	-2.95577	0.00311894	0.0533755	FARP1	10160	FERM, ARH/RhoGEF and pleckstrin domain protein 1
ENSG00000181965	91.0747	2.47543	0.837607	2.95536	0.003123	0.0533879	NEUROG1	4762	neurogenin 1
ENSG00000114503	837.015	-1.17782	0.398543	-2.95532	0.00312349	0.0533879	NCBP2	22916	nuclear cap binding protein subunit 2
ENSG00000204173	201.574	-2.3141	0.783164	-2.95481	0.0031286	0.0534426	LRRC37A5P	652972	leucine rich repeat containing 37 member A5, pseudogene
ENSG00000197766	111.946	-1.79395	0.607638	-2.95234	0.00315375	0.0538064	CFD	1675	complement factor D
ENSG00000274619	111.946	-1.79395	0.607638	-2.95234	0.00315375	0.0538064	CFD	1675	complement factor D
ENSG00000167676	988.067	1.21508	0.411612	2.952	0.00315725	0.0538332	PLIN4	729359	perilipin 4
ENSG00000223980	792.09	1.88513	0.639051	2.94988	0.00317894	0.0541699	HLA-A	3105	major histocompatibility complex, class I, A
ENSG00000236762	6.18477	-2.4142	0.818553	-2.94936	0.00318437	0.0542295	NA	NA	NA
ENSG00000188428	139.663	-1.0337	0.35051	-2.94913	0.00318668	0.0542358	BLOC1S5	63915	biogenesis of lysosomal organelles complex 1 subunit 5
ENSG00000276172	189.495	-2.61001	0.885304	-2.94815	0.00319679	0.054326	NA	NA	NA
ENSG00000281725	189.495	-2.61001	0.885304	-2.94815	0.00319679	0.054326	NA	NA	NA
ENSG00000142871	3506.08	-1.22989	0.417186	-2.94805	0.00319782	0.054326	CYR61	3491	cysteine rich angiogenic inducer 61
ENSG00000158423	184.638	-1.71209	0.581047	-2.94656	0.0032133	0.0545356	RIBC1	158787	RIB43A domain with coiled-coils 1
ENSG00000119686	1334.81	1.20165	0.407826	2.94649	0.00321406	0.0545356	FLVCR2	55640	feline leukemia virus subgroup C cellular receptor family member 2
ENSG00000133246	227.316	-1.50722	0.51159	-2.94614	0.00321764	0.0545632	PRAM1	84106	PML-RARA regulated adaptor molecule 1
ENSG00000070214	2540.39	-0.903398	0.306667	-2.94586	0.00322062	0.0545805	SLC44A1	23446	solute carrier family 44 member 1
ENSG00000266074	1076.92	-1.27788	0.433864	-2.94536	0.00322583	0.0546095	BAHCC1	57597	BAH domain and coiled-coil containing 1
ENSG00000198108	346.912	1.79549	0.609608	2.94532	0.00322624	0.0546095	CHSY3	337876	chondroitin sulfate synthase 3
ENSG00000116675	769.168	1.46285	0.496816	2.94444	0.00323537	0.0547308	DNAJC6	9829	DnaJ heat shock protein family (Hsp40) member C6
ENSG00000121413	301.561	-1.65458	0.562013	-2.94403	0.00323969	0.0547682	ZSCAN18	65982	zinc finger and SCAN domain containing 18
ENSG00000172465	253.572	1.41416	0.480391	2.94378	0.00324235	0.0547682	TCEAL1	9338	transcription elongation factor A like 1
ENSG00000275131	2319.25	-0.996035	0.338365	-2.94367	0.00324346	0.0547682	NA	NA	NA
ENSG00000226185	463.281	-2.37503	0.807092	-2.94269	0.0032537	0.0549079	NA	NA	NA
ENSG00000183248	658.945	-1.07824	0.366509	-2.94192	0.00326182	0.0550049	PRR36	80164	proline rich 36
ENSG00000258204	44.8751	2.36945	0.805495	2.9416	0.00326519	0.0550049	NA	NA	NA
ENSG00000150667	390.089	-1.90933	0.649081	-2.94159	0.00326536	0.0550049	FSIP1	161835	fibrous sheath interacting protein 1
ENSG00000236814	112.77	1.90752	0.648945	2.93942	0.00328827	0.0553575	NA	NA	NA
ENSG00000184374	233.851	-2.01565	0.6858	-2.93913	0.00329138	0.0553765	COLEC10	10584	collectin subfamily member 10
ENSG00000237897	36.6442	-2.33402	0.794285	-2.93852	0.00329782	0.0554434	NA	NA	NA
ENSG00000237999	16.5773	-2.23523	0.760723	-2.93829	0.00330028	0.0554434	NA	NA	NA
ENSG00000107874	237.472	-1.04777	0.356602	-2.93819	0.00330131	0.0554434	CUEDC2	79004	CUE domain containing 2
ENSG00000122585	178.613	-2.51527	0.856206	-2.93769	0.00330663	0.0554993	NPY	4852	neuropeptide Y
ENSG00000111331	2086.53	1.23765	0.421382	2.93711	0.00331283	0.0555699	OAS3	4940	2'-5'-oligoadenylate synthetase 3
ENSG00000140987	102.079	1.08537	0.369588	2.93672	0.00331705	0.0556073	ZSCAN32	54925	zinc finger and SCAN domain containing 32
ENSG00000235916	92.667	-2.52501	0.860361	-2.93483	0.00333728	0.0559129	NA	NA	NA
ENSG00000138443	1053.17	-0.915998	0.31235	-2.93261	0.00336129	0.0562815	ABI2	10152	abl interactor 2
ENSG00000133138	1226.2	-1.0108	0.344713	-2.93231	0.00336454	0.0563021	TBC1D8B	54885	TBC1 domain family member 8B
ENSG00000181873	110.186	-1.43194	0.48843	-2.93171	0.00337097	0.056376	IBA57	200205	IBA57 homolog, iron-sulfur cluster assembly
ENSG00000122126	2971.22	-0.939306	0.320426	-2.93142	0.00337413	0.056395	OCRL	4952	OCRL, inositol polyphosphate-5-phosphatase
ENSG00000232662	21.172	-2.31602	0.790212	-2.93089	0.00337991	0.056416	NA	NA	NA
ENSG00000075856	3033.76	-0.927912	0.31661	-2.93077	0.00338118	0.056416	SART3	9733	squamous cell carcinoma antigen recognized by T-cells 3
ENSG00000226961	66.6862	-2.23593	0.76292	-2.93075	0.00338144	0.056416	NA	NA	NA
ENSG00000259982	1142.77	-2.60247	0.888077	-2.93046	0.00338461	0.0564351	NA	NA	NA
ENSG00000216740	23.5722	-1.93895	0.661701	-2.93025	0.00338694	0.0564403	NA	NA	NA
ENSG00000267692	13.7506	1.97797	0.675145	2.92969	0.00339295	0.0565067	NA	NA	NA
ENSG00000104415	147.02	1.50485	0.513706	2.92939	0.0033963	0.0565287	WISP1	8840	WNT1 inducible signaling pathway protein 1
ENSG00000267162	22.6597	2.56537	0.87592	2.92877	0.00340301	0.0566067	NA	NA	NA
ENSG00000065675	455.764	-1.19636	0.408681	-2.92736	0.0034185	0.0568038	PRKCQ	5588	protein kinase C theta
ENSG00000196411	1276.31	-0.895949	0.306064	-2.92732	0.00341892	0.0568038	EPHB4	2050	EPH receptor B4
ENSG00000164754	11630.1	-1.06169	0.362751	-2.92677	0.00342502	0.0568424	RAD21	5885	RAD21 cohesin complex component
ENSG00000133739	2060.22	-0.961621	0.328563	-2.92674	0.00342532	0.0568424	LRRCC1	85444	leucine rich repeat and coiled-coil centrosomal protein 1
ENSG00000116127	15496.3	0.988713	0.337896	2.92609	0.00343254	0.0569285	ALMS1	7840	ALMS1, centrosome and basal body associated protein
ENSG00000165238	1630.06	-1.02067	0.348881	-2.92554	0.00343854	0.0569941	WNK2	65268	WNK lysine deficient protein kinase 2
ENSG00000175741	86.5004	-2.33862	0.7997	-2.92438	0.00345147	0.0571745	NA	NA	NA
ENSG00000129682	460.343	1.33559	0.456893	2.92321	0.00346442	0.0573549	FGF13	2258	fibroblast growth factor 13
ENSG00000240399	6.19777	2.37434	0.812629	2.9218	0.00348015	0.0575813	NA	NA	NA
ENSG00000114316	2997.79	-1.02504	0.350878	-2.92136	0.0034851	0.057629	USP4	7375	ubiquitin specific peptidase 4
ENSG00000156467	14027.9	-0.964348	0.330125	-2.92116	0.00348732	0.0576316	UQCRB	7381	ubiquinol-cytochrome c reductase binding protein
ENSG00000282855	6.7703	-2.03388	0.696497	-2.92016	0.00349852	0.0577825	NA	NA	NA
ENSG00000140694	900.765	-0.619903	0.212319	-2.91967	0.00350398	0.0578042	PARN	5073	poly(A)-specific ribonuclease
ENSG00000274829	900.765	-0.619903	0.212319	-2.91967	0.00350398	0.0578042	PARN	5073	poly(A)-specific ribonuclease
ENSG00000254185	306.169	-2.38025	0.815379	-2.91919	0.00350939	0.0578593	NA	NA	NA
ENSG00000172179	89.1456	2.23334	0.765124	2.91893	0.00351239	0.0578746	PRL	5617	prolactin
ENSG00000106992	866.099	-1.48624	0.509253	-2.91846	0.00351763	0.0578905	AK1	203	adenylate kinase 1
ENSG00000146263	1165.12	-0.679539	0.232847	-2.91839	0.00351848	0.0578905	MMS22L	253714	MMS22 like, DNA repair protein
ENSG00000265798	197.952	-1.17335	0.402067	-2.91829	0.00351957	0.0578905	NA	NA	NA
ENSG00000139209	809.937	1.36156	0.466594	2.91808	0.00352195	0.0578955	SLC38A4	55089	solute carrier family 38 member 4
ENSG00000257444	95.0894	-2.3606	0.809498	-2.91613	0.00354406	0.0582247	NA	NA	NA
ENSG00000170325	892.034	-1.27748	0.438234	-2.91507	0.00355614	0.0583888	PRDM10	56980	PR/SET domain 10
ENSG00000233370	35.5114	-2.31462	0.794176	-2.91449	0.00356269	0.058462	NA	NA	NA
ENSG00000140264	2977.22	-1.35926	0.466528	-2.91356	0.0035733	0.0585765	SERF2	10169	small EDRK-rich factor 2
ENSG00000077463	88.3546	1.39042	0.47725	2.91341	0.00357506	0.0585765	SIRT6	51548	sirtuin 6
ENSG00000166762	1842.36	1.11435	0.382501	2.91333	0.00357596	0.0585765	CATSPER2	117155	cation channel sperm associated 2
ENSG00000242852	89.2513	-1.58976	0.546117	-2.91103	0.00360235	0.0589742	ZNF709	163051	zinc finger protein 709
ENSG00000154265	2649.21	-1.10927	0.381429	-2.90819	0.00363523	0.0594777	ABCA5	23461	ATP binding cassette subfamily A member 5
ENSG00000138131	376.744	-1.01786	0.350144	-2.90697	0.00364952	0.0596765	LOXL4	84171	lysyl oxidase like 4
ENSG00000198121	154.816	1.01024	0.347562	2.90663	0.0036534	0.0597049	LPAR1	1902	lysophosphatidic acid receptor 1
ENSG00000186642	830.073	-1.57023	0.540397	-2.9057	0.00366437	0.0598492	PDE2A	5138	phosphodiesterase 2A
ENSG00000236523	285.974	-1.62459	0.55917	-2.90536	0.00366836	0.0598794	NA	NA	NA
ENSG00000151012	301.382	-1.33034	0.457977	-2.90482	0.0036746	0.0599375	SLC7A11	23657	solute carrier family 7 member 11
ENSG00000189292	111.909	-1.31374	0.452284	-2.90469	0.00367621	0.0599375	FAM150B	285016	family with sequence similarity 150 member B
ENSG00000269332	380.828	-1.86115	0.641207	-2.90258	0.00370108	0.0603077	GOLGA2P9	440518	golgin A2 pseudogene 9
ENSG00000282269	19.8856	-1.18963	0.410017	-2.90141	0.00371483	0.0604965	PRR4	11272	proline rich 4 (lacrimal)
ENSG00000111664	142.02	-1.63545	0.563874	-2.90039	0.003727	0.0606406	GNB3	2784	G protein subunit beta 3
ENSG00000203963	221.402	-2.24815	0.77517	-2.90021	0.00372918	0.0606406	C1orf141	400757	chromosome 1 open reading frame 141
ENSG00000237506	300.632	2.26713	0.781758	2.90004	0.00373118	0.0606406	NA	NA	NA
ENSG00000170209	159.959	-1.81136	0.62462	-2.89994	0.00373237	0.0606406	ANKK1	255239	ankyrin repeat and kinase domain containing 1
ENSG00000253278	14.7918	-2.35834	0.813442	-2.89922	0.00374096	0.0607096	NA	NA	NA
ENSG00000282248	14.7918	-2.35834	0.813442	-2.89922	0.00374096	0.0607096	NA	NA	NA
ENSG00000265574	60.9762	-1.994	0.687842	-2.89892	0.0037445	0.0607113	NA	NA	NA
ENSG00000175906	39.0449	-1.83636	0.63348	-2.89884	0.00374541	0.0607113	ARL4D	379	ADP ribosylation factor like GTPase 4D
ENSG00000135175	17.169	-2.37125	0.818147	-2.89832	0.00375173	0.0607777	OCM2	4951	oncomodulin 2
ENSG00000213316	24.7844	-1.95561	0.674825	-2.89796	0.00375603	0.0607777	LTC4S	4056	leukotriene C4 synthase
ENSG00000283887	24.7844	-1.95561	0.674825	-2.89796	0.00375603	0.0607777	NA	NA	NA
ENSG00000179902	127.721	1.54595	0.533578	2.89733	0.00376351	0.0608634	C1orf194	127003	chromosome 1 open reading frame 194
ENSG00000214514	17.9459	-1.91901	0.662507	-2.89659	0.00377243	0.0609724	KRT42P	284116	keratin 42 pseudogene
ENSG00000138036	675.705	1.06064	0.366212	2.89624	0.00377658	0.0610041	DYNC2LI1	51626	dynein cytoplasmic 2 light intermediate chain 1
ENSG00000137648	935.962	-1.72099	0.594536	-2.89467	0.00379553	0.0612748	TMPRSS4	56649	transmembrane protease, serine 4
ENSG00000221930	404.632	2.08284	0.719609	2.89441	0.00379877	0.0612917	NA	NA	NA
ENSG00000136059	267.124	1.2983	0.448678	2.89361	0.00380835	0.0613952	VILL	50853	villin like
ENSG00000123106	2082.8	-0.921118	0.318339	-2.89351	0.00380959	0.0613952	CCDC91	55297	coiled-coil domain containing 91
ENSG00000254764	643.237	-2.38424	0.824094	-2.89317	0.00381377	0.0614272	NA	NA	NA
ENSG00000099953	477.141	1.26602	0.437689	2.89251	0.00382176	0.0614851	MMP11	4320	matrix metallopeptidase 11
ENSG00000275365	477.141	1.26602	0.437689	2.89251	0.00382176	0.0614851	MMP11	4320	matrix metallopeptidase 11
ENSG00000205571	7356.48	-1.56353	0.540795	-2.89117	0.00383807	0.0616972	SMN1	6606	survival of motor neuron 1, telomeric
ENSG00000160633	4085.33	-0.807704	0.279379	-2.89107	0.00383937	0.0616972	SAFB	6294	scaffold attachment factor B
ENSG00000278565	56.1518	1.74354	0.603132	2.89081	0.00384253	0.0617125	CEACAM21	90273	carcinoembryonic antigen related cell adhesion molecule 21
ENSG00000151388	851.804	0.957139	0.331163	2.89024	0.00384954	0.0617895	ADAMTS12	81792	ADAM metallopeptidase with thrombospondin type 1 motif 12
ENSG00000125122	178.894	-1.82472	0.631562	-2.88921	0.00386207	0.0619263	LRRC29	26231	leucine rich repeat containing 29
ENSG00000282453	15.264	-2.61931	0.906609	-2.88913	0.00386305	0.0619263	NA	NA	NA
ENSG00000164221	1353.11	-1.27118	0.440007	-2.889	0.00386471	0.0619263	CCDC112	153733	coiled-coil domain containing 112
ENSG00000198393	924.129	-0.818767	0.283478	-2.88829	0.00387341	0.0620301	ZNF26	7574	zinc finger protein 26
ENSG00000213090	144.481	1.06723	0.369686	2.88686	0.00389108	0.0622773	NA	NA	NA
ENSG00000239305	1230.47	-0.797539	0.276319	-2.88629	0.00389809	0.0623538	RNF103	7844	ring finger protein 103
ENSG00000110442	486.79	-1.21426	0.420753	-2.88592	0.00390276	0.0623751	COMMD9	29099	COMM domain containing 9
ENSG00000184047	2336.17	-0.853325	0.295702	-2.88575	0.00390476	0.0623751	DIABLO	56616	diablo IAP-binding mitochondrial protein
ENSG00000104613	2672.67	-1.00539	0.348409	-2.88565	0.00390612	0.0623751	INTS10	55174	integrator complex subunit 10
ENSG00000129151	329.168	1.30732	0.453217	2.88455	0.00391978	0.0625575	BBOX1	8424	gamma-butyrobetaine hydroxylase 1
ENSG00000224710	2995.32	-2.55019	0.884703	-2.88254	0.00394488	0.062899	NA	NA	NA
ENSG00000237918	17.4251	1.88026	0.652308	2.88247	0.00394568	0.062899	SAPCD1	401251	suppressor APC domain containing 1
ENSG00000243729	5.81177	2.54724	0.884203	2.88083	0.00396625	0.0631908	OR5V1	81696	olfactory receptor family 5 subfamily V member 1
ENSG00000160161	123.685	-1.70775	0.59299	-2.87989	0.0039781	0.0633434	CILP2	148113	cartilage intermediate layer protein 2
ENSG00000248919	682.132	-1.31	0.454998	-2.87914	0.0039876	0.0634585	ATP5J2-PTCD1	100526740	ATP5J2-PTCD1 readthrough
ENSG00000159958	67.5837	-1.15859	0.402447	-2.87886	0.00399116	0.0634789	TNFRSF13C	115650	TNF receptor superfamily member 13C
ENSG00000166924	56.495	-1.91359	0.66481	-2.8784	0.00399693	0.0635084	NYAP1	222950	neuronal tyrosine phosphorylated phosphoinositide-3-kinase adaptor 1
ENSG00000180209	36.5553	-1.91006	0.663601	-2.87832	0.00399797	0.0635084	MYLPF	29895	myosin light chain, phosphorylatable, fast skeletal muscle
ENSG00000077235	3682.7	-0.880362	0.305875	-2.87817	0.00399983	0.0635084	GTF3C1	2975	general transcription factor IIIC subunit 1
ENSG00000151657	895.993	-0.92165	0.320333	-2.87717	0.00401263	0.0636494	KIN	22944	Kin17 DNA and RNA binding protein
ENSG00000229265	14.7253	-2.58061	0.896944	-2.87712	0.00401327	0.0636494	NA	NA	NA
ENSG00000160352	1793.25	-1.00365	0.348971	-2.87603	0.00402717	0.0638018	ZNF714	148206	zinc finger protein 714
ENSG00000136305	171.523	-1.91588	0.666162	-2.876	0.00402745	0.0638018	CIDEB	27141	cell death-inducing DFFA-like effector b
ENSG00000144840	329.707	1.22628	0.42656	2.8748	0.00404277	0.0640083	RABL3	285282	RAB, member of RAS oncogene family like 3
ENSG00000159263	467.186	-1.46463	0.509751	-2.87322	0.00406313	0.0642941	SIM2	6493	single-minded family bHLH transcription factor 2
ENSG00000152818	15304.1	-0.823151	0.286581	-2.87231	0.00407479	0.0644421	UTRN	7402	utrophin
ENSG00000237679	28.4077	1.63445	0.569112	2.87194	0.00407967	0.0644828	NA	NA	NA
ENSG00000278042	118.504	-2.48843	0.866803	-2.87082	0.00409411	0.0646745	NA	NA	NA
ENSG00000162378	1109.22	-0.791197	0.275724	-2.86952	0.00411094	0.0649036	ZYG11B	79699	zyg-11 family member B, cell cycle regulator
ENSG00000163104	10275.5	-1.06382	0.370792	-2.86904	0.00411719	0.0649345	SMARCAD1	56916	SWI/SNF-related, matrix-associated actin-dependent regulator of chromatin, subfamily a, containing DEAD/H box 1
ENSG00000239405	34.4028	2.39663	0.835351	2.86901	0.00411755	0.0649345	NA	NA	NA
ENSG00000118971	457.401	-1.35587	0.473509	-2.86345	0.0041905	0.0660477	CCND2	894	cyclin D2
ENSG00000112038	262.939	1.60349	0.560255	2.86207	0.00420886	0.0662996	OPRM1	4988	opioid receptor mu 1
ENSG00000077274	690	1.65511	0.578351	2.86178	0.0042127	0.0663227	CAPN6	827	calpain 6
ENSG00000228595	7.13196	-2.47311	0.8643	-2.8614	0.00421771	0.0663641	NA	NA	NA
ENSG00000256590	28.3881	2.16648	0.757415	2.86036	0.00423164	0.0665393	NA	NA	NA
ENSG00000182814	415.314	2.46248	0.860944	2.86021	0.00423361	0.0665393	NA	NA	NA
ENSG00000273444	27.1496	1.36287	0.476537	2.85996	0.00423698	0.0665549	NA	NA	NA
ENSG00000236636	61.1453	-1.49654	0.523499	-2.85873	0.00425343	0.0667757	NA	NA	NA
ENSG00000243646	911.468	-1.23131	0.430819	-2.85806	0.00426246	0.06688	IL10RB	3588	interleukin 10 receptor subunit beta
ENSG00000241157	5.35986	1.80481	0.63154	2.85778	0.0042661	0.0668995	NA	NA	NA
ENSG00000091164	1616.61	-0.860266	0.301149	-2.85661	0.00428193	0.0671099	TXNL1	9352	thioredoxin like 1
ENSG00000243964	98.6678	-1.9506	0.682919	-2.85627	0.00428649	0.0671365	NA	NA	NA
ENSG00000167377	430.65	0.963604	0.337419	2.85581	0.00429279	0.0671365	ZNF23	7571	zinc finger protein 23
ENSG00000254596	5.07747	-2.57418	0.901458	-2.85557	0.00429593	0.0671365	NA	NA	NA
ENSG00000092969	295.87	1.22738	0.429823	2.85554	0.00429639	0.0671365	TGFB2	7042	transforming growth factor beta 2
ENSG00000237170	161.715	1.49034	0.521948	2.85534	0.00429914	0.0671365	NA	NA	NA
ENSG00000165066	54.2027	-2.51909	0.882244	-2.85532	0.00429929	0.0671365	NKX6-3	157848	NK6 homeobox 3
ENSG00000282134	53.7766	-2.2407	0.784827	-2.85502	0.00430337	0.0671365	NA	NA	NA
ENSG00000163900	483.4	1.12158	0.39285	2.85499	0.00430388	0.0671365	TMEM41A	90407	transmembrane protein 41A
ENSG00000111254	117.273	-1.56482	0.548119	-2.85488	0.00430526	0.0671365	AKAP3	10566	A-kinase anchoring protein 3
ENSG00000205086	342.458	-1.91865	0.672383	-2.85351	0.00432391	0.0673897	C2orf91	400950	chromosome 2 open reading frame 91
ENSG00000232882	1336.82	-1.49033	0.522532	-2.85213	0.00434279	0.0676463	NA	NA	NA
ENSG00000158987	2170.03	-0.600889	0.21072	-2.85161	0.0043499	0.0677193	RAPGEF6	51735	Rap guanine nucleotide exchange factor 6
ENSG00000278931	3561.66	-1.52102	0.533812	-2.84935	0.0043809	0.0681639	NA	NA	NA
ENSG00000176973	132.212	-1.87389	0.658016	-2.84779	0.00440244	0.0684529	FAM89B	23625	family with sequence similarity 89 member B
ENSG00000276805	1173.82	-1.1927	0.418837	-2.84765	0.00440438	0.0684529	NA	NA	NA
ENSG00000143515	2629.36	-1.26118	0.443035	-2.84667	0.00441788	0.0686232	ATP8B2	57198	ATPase phospholipid transporting 8B2
ENSG00000254948	525.408	1.99064	0.699329	2.8465	0.00442025	0.0686232	NA	NA	NA
ENSG00000185231	255.146	-2.12174	0.745502	-2.84605	0.00442648	0.0686818	MC2R	4158	melanocortin 2 receptor
ENSG00000123505	2531.68	-0.901553	0.316862	-2.84525	0.00443761	0.0688161	AMD1	262	adenosylmethionine decarboxylase 1
ENSG00000101958	400.91	-1.71259	0.602312	-2.84337	0.00446398	0.0691868	GLRA2	2742	glycine receptor alpha 2
ENSG00000107859	11.6574	-2.17108	0.763831	-2.84235	0.0044782	0.0693686	PITX3	5309	paired like homeodomain 3
ENSG00000232665	102.495	2.43435	0.856571	2.84197	0.00448362	0.0693936	NA	NA	NA
ENSG00000160310	2116.47	-0.963246	0.338946	-2.84188	0.00448478	0.0693936	PRMT2	3275	protein arginine methyltransferase 2
ENSG00000225480	36.3488	-1.76407	0.62104	-2.84052	0.00450407	0.0696534	NA	NA	NA
ENSG00000142538	111.235	-2.57654	0.907223	-2.84003	0.00451089	0.0697204	PTH2	113091	parathyroid hormone 2
ENSG00000143556	841.155	1.86399	0.656451	2.8395	0.00451841	0.0697979	S100A7	6278	S100 calcium binding protein A7
ENSG00000170807	220.946	-1.63935	0.577784	-2.83731	0.00454957	0.0702404	LMOD2	442721	leiomodin 2
ENSG00000010017	3583.39	-0.795298	0.280368	-2.83662	0.00455938	0.070353	RANBP9	10048	RAN binding protein 9
ENSG00000223680	32.9956	2.33614	0.823732	2.83604	0.0045677	0.0704424	DDR1	780	discoidin domain receptor tyrosine kinase 1
ENSG00000152642	1102.92	-1.37121	0.483692	-2.83487	0.00458438	0.0706607	GPD1L	23171	glycerol-3-phosphate dehydrogenase 1-like
ENSG00000211626	3093.36	-2.52392	0.890574	-2.83404	0.00459633	0.0708058	NA	NA	NA
ENSG00000175216	10012.5	-0.895784	0.316302	-2.83206	0.00462498	0.071182	CKAP5	9793	cytoskeleton associated protein 5
ENSG00000184117	1483.61	-1.13951	0.402388	-2.83186	0.00462776	0.071182	NIPSNAP1	8508	nipsnap homolog 1 (C. elegans)
ENSG00000142623	98.5751	-2.05408	0.725401	-2.83164	0.00463094	0.071182	PADI1	29943	peptidyl arginine deiminase 1
ENSG00000281459	98.5751	-2.05408	0.725401	-2.83164	0.00463094	0.071182	PADI1	29943	peptidyl arginine deiminase 1
ENSG00000077232	5287.73	-0.691443	0.244297	-2.83034	0.00464984	0.0714331	DNAJC10	54431	DnaJ heat shock protein family (Hsp40) member C10
ENSG00000224425	91.3675	-2.37506	0.839407	-2.82945	0.00466283	0.0715934	NA	NA	NA
ENSG00000108375	445.983	-1.32018	0.466624	-2.82921	0.00466627	0.0716068	RNF43	54894	ring finger protein 43
ENSG00000197157	6417.52	-0.829767	0.293323	-2.82885	0.0046715	0.0716477	SND1	27044	staphylococcal nuclease and tudor domain containing 1
ENSG00000266931	29.4396	1.75417	0.620205	2.82838	0.00467849	0.0716973	NA	NA	NA
ENSG00000186532	586.546	-1.03008	0.364208	-2.82828	0.00467987	0.0716973	SMYD4	114826	SET and MYND domain containing 4
ENSG00000115652	1060.34	-0.929316	0.328758	-2.82675	0.00470231	0.0720016	UXS1	80146	UDP-glucuronate decarboxylase 1
ENSG00000109674	740.181	-1.16809	0.413288	-2.82633	0.00470847	0.0720563	NEIL3	55247	nei like DNA glycosylase 3
ENSG00000146414	2209.84	-0.57917	0.204934	-2.82613	0.00471135	0.072061	SHPRH	257218	SNF2 histone linker PHD RING helicase
ENSG00000250827	6.17002	-1.81009	0.640544	-2.82586	0.00471536	0.0720828	NA	NA	NA
ENSG00000172037	2885.52	0.81281	0.287724	2.82497	0.0047285	0.0722441	LAMB2	3913	laminin subunit beta 2
ENSG00000149136	3319.32	-0.645417	0.228516	-2.82439	0.00473709	0.0723358	SSRP1	6749	structure specific recognition protein 1
ENSG00000230629	88.7286	2.37115	0.83984	2.82333	0.0047527	0.0725251	NA	NA	NA
ENSG00000188833	47.3893	1.44819	0.512961	2.8232	0.00475468	0.0725251	ENTPD8	377841	ectonucleoside triphosphate diphosphohydrolase 8
ENSG00000254405	3.84429	-1.77323	0.628176	-2.82283	0.00476021	0.0725471	NA	NA	NA
ENSG00000251583	64.3582	-2.4745	0.876628	-2.82275	0.00476132	0.0725471	NA	NA	NA
ENSG00000103249	3184.09	-1.22424	0.433868	-2.82169	0.00477708	0.0727476	CLCN7	1186	chloride voltage-gated channel 7
ENSG00000275201	2.23195	2.33008	0.825824	2.82152	0.00477964	NA	NA	NA	NA
ENSG00000154655	783.536	-1.01326	0.359225	-2.82069	0.004792	0.072935	L3MBTL4	91133	l(3)mbt-like 4 (Drosophila)
ENSG00000140395	1084.93	-0.936671	0.332103	-2.82042	0.00479609	0.0729575	WDR61	80349	WD repeat domain 61
ENSG00000216360	2.97608	-2.49447	0.884498	-2.82021	0.00479928	NA	NA	NA	NA
ENSG00000165156	1755.48	-0.854924	0.303234	-2.81935	0.00481204	0.0731604	ZHX1	11244	zinc fingers and homeoboxes 1
ENSG00000087245	4849.08	0.88472	0.313859	2.81885	0.00481963	0.0732359	MMP2	4313	matrix metallopeptidase 2
ENSG00000145623	2844.36	0.875101	0.310654	2.81696	0.00484806	0.0736277	OSMR	9180	oncostatin M receptor
ENSG00000106868	864.817	1.03302	0.36676	2.81661	0.0048533	0.0736672	SUSD1	64420	sushi domain containing 1
ENSG00000080166	109.37	-1.82526	0.64814	-2.81615	0.00486032	0.0737338	DCT	1638	dopachrome tautomerase
ENSG00000255367	592.331	-1.6573	0.588544	-2.81592	0.00486372	0.0737453	LOC101927708	101927708	uncharacterized LOC101927708
ENSG00000196476	357.8	-1.20607	0.428336	-2.81571	0.00486702	0.0737553	C20orf96	140680	chromosome 20 open reading frame 96
ENSG00000219575	235.508	-2.48964	0.884289	-2.81542	0.00487138	0.0737813	NA	NA	NA
ENSG00000137558	481.103	1.66618	0.592072	2.81415	0.00489057	0.0739972	PI15	51050	peptidase inhibitor 15
ENSG00000109424	146.086	1.64176	0.583399	2.81413	0.00489093	0.0739972	UCP1	7350	uncoupling protein 1
ENSG00000261341	1.89836	-2.30553	0.819497	-2.81335	0.00490287	NA	LOC105372440	105372440	uncharacterized LOC105372440
ENSG00000254597	147.227	2.39868	0.853105	2.81171	0.00492795	0.0745168	NA	NA	NA
ENSG00000135624	2911.31	-1.02458	0.364442	-2.81136	0.00493321	0.0745561	CCT7	10574	chaperonin containing TCP1 subunit 7
ENSG00000156535	5819.76	1.20282	0.427933	2.81076	0.0049425	0.074656	CD109	135228	CD109 molecule
ENSG00000204293	334.898	-2.32991	0.829042	-2.81036	0.00494857	0.0747052	OR8B2	26595	olfactory receptor family 8 subfamily B member 2
ENSG00000163071	333.598	1.22124	0.434595	2.81006	0.00495316	0.0747052	SPATA18	132671	spermatogenesis associated 18
ENSG00000043591	29.032	-1.47553	0.525096	-2.81002	0.00495378	0.0747052	ADRB1	153	adrenoceptor beta 1
ENSG00000211641	10.6701	-2.51854	0.896585	-2.80904	0.004969	0.0748943	NA	NA	NA
ENSG00000251215	57.2736	1.28927	0.459045	2.80859	0.00497594	0.0749584	NA	NA	NA
ENSG00000123130	755.617	0.757332	0.269712	2.80793	0.00498613	0.0750716	ACOT9	23597	acyl-CoA thioesterase 9
ENSG00000241030	5.68518	1.4889	0.530334	2.80749	0.00499299	0.0751343	NA	NA	NA
ENSG00000144034	235.391	-0.911271	0.32463	-2.80711	0.00499889	0.0751825	TPRKB	51002	TP53RK binding protein
ENSG00000141028	10.9304	-1.94452	0.692878	-2.80644	0.00500927	0.0752729	NA	NA	NA
ENSG00000170921	2603.19	0.934642	0.333043	2.80637	0.00501028	0.0752729	TANC2	26115	tetratricopeptide repeat, ankyrin repeat and coiled-coil containing 2
ENSG00000120457	205.817	-1.34177	0.478191	-2.80592	0.00501729	0.0753227	KCNJ5	3762	potassium voltage-gated channel subfamily J member 5
ENSG00000167749	175.262	1.59027	0.566778	2.80581	0.00501899	0.0753227	KLK4	9622	kallikrein related peptidase 4
ENSG00000162645	4812.15	-1.16645	0.415834	-2.80508	0.0050304	0.0753809	GBP2	2634	guanylate binding protein 2
ENSG00000171109	2383.76	-0.775565	0.276486	-2.80508	0.00503043	0.0753809	MFN1	55669	mitofusin 1
ENSG00000183160	59.4903	1.45033	0.517042	2.80504	0.00503097	0.0753809	TMEM119	338773	transmembrane protein 119
ENSG00000185291	819.201	1.16585	0.415711	2.80449	0.00503969	0.0754656	IL3RA	3563	interleukin 3 receptor subunit alpha
ENSG00000186020	604.609	-0.786617	0.2805	-2.80434	0.00504203	0.0754656	ZNF529	57711	zinc finger protein 529
ENSG00000183091	12435.4	-0.881663	0.314759	-2.80107	0.00509334	0.0761928	NEB	4703	nebulin
ENSG00000163462	205.803	-1.30251	0.465072	-2.80065	0.00509995	0.0762508	TRIM46	80128	tripartite motif containing 46
ENSG00000216817	104.832	-2.04824	0.731854	-2.7987	0.00513082	0.0766713	NA	NA	NA
ENSG00000167216	719.861	1.29477	0.462704	2.79827	0.00513776	0.0767339	KATNAL2	83473	katanin catalytic subunit A1 like 2
ENSG00000141424	3182.31	-0.794594	0.283995	-2.79792	0.00514331	0.0767758	SLC39A6	25800	solute carrier family 39 member 6
ENSG00000108349	4412.74	-0.837482	0.299457	-2.79666	0.00516331	0.0770332	CASC3	22794	cancer susceptibility candidate 3
ENSG00000179101	15.9403	2.01937	0.722233	2.79601	0.00517384	0.0771491	NA	NA	NA
ENSG00000100433	317.185	-1.93413	0.691839	-2.79564	0.00517974	0.0771958	KCNK10	54207	potassium two pore domain channel subfamily K member 10
ENSG00000279486	24.3117	1.76346	0.630937	2.79498	0.00519022	0.0773108	OR2AG1	144125	olfactory receptor family 2 subfamily AG member 1 (gene/pseudogene)
ENSG00000237788	52.1864	-1.52819	0.547151	-2.793	0.00522213	0.0777169	NA	NA	NA
ENSG00000147601	810.474	0.936444	0.335303	2.79283	0.0052249	0.0777169	TERF1	7013	telomeric repeat binding factor 1
ENSG00000214415	291.743	-2.3133	0.828326	-2.79274	0.00522637	0.0777169	GNAT3	346562	G protein subunit alpha transducin 3
ENSG00000090006	694.974	0.910653	0.326116	2.79242	0.00523151	0.0777169	LTBP4	8425	latent transforming growth factor beta binding protein 4
ENSG00000140479	740.17	-1.14269	0.409211	-2.79241	0.00523162	0.0777169	PCSK6	5046	proprotein convertase subtilisin/kexin type 6
ENSG00000173267	127.505	1.67515	0.599927	2.79226	0.00523418	0.0777169	SNCG	6623	synuclein gamma
ENSG00000163960	1412.62	-0.776923	0.278356	-2.79111	0.0052528	0.0779009	UBXN7	26043	UBX domain protein 7
ENSG00000122035	173.293	1.53723	0.550788	2.79097	0.00525511	0.0779009	RASL11A	387496	RAS like family 11 member A
ENSG00000224800	15.0063	2.46725	0.884028	2.79092	0.00525581	0.0779009	NA	NA	NA
ENSG00000204776	76.6655	2.34859	0.841548	2.7908	0.00525774	0.0779009	NA	NA	NA
ENSG00000254004	1965.44	-0.959987	0.344057	-2.7902	0.00526761	0.0780059	ZNF260	339324	zinc finger protein 260
ENSG00000169155	401.977	0.901352	0.323119	2.78954	0.00527835	0.0780869	ZBTB43	23099	zinc finger and BTB domain containing 43
ENSG00000215093	64.7478	2.05679	0.737348	2.78945	0.00527984	0.0780869	NA	NA	NA
ENSG00000160949	516.605	-1.11059	0.398154	-2.78935	0.00528147	0.0780869	TONSL	4796	tonsoku-like, DNA repair protein
ENSG00000130538	3945.55	2.18337	0.782907	2.7888	0.00529032	0.0781764	OR11H1	81061	olfactory receptor family 11 subfamily H member 1
ENSG00000187800	326.714	-1.41501	0.507485	-2.78829	0.00529879	0.0782288	PEAR1	375033	platelet endothelial aggregation receptor 1
ENSG00000106853	845.113	-0.978036	0.350777	-2.7882	0.00530023	0.0782288	PTGR1	22949	prostaglandin reductase 1
ENSG00000179562	426.609	-0.93238	0.334418	-2.78807	0.00530227	0.0782288	GCC1	79571	GRIP and coiled-coil domain containing 1
ENSG00000142528	737.765	-0.966326	0.346624	-2.78782	0.00530633	0.0782474	ZNF473	25888	zinc finger protein 473
ENSG00000274540	347.836	-2.09522	0.751833	-2.78681	0.00532292	0.0783678	PRR23D1	100131608	proline rich 23 domain containing 1
ENSG00000255251	347.836	-2.09522	0.751833	-2.78681	0.00532292	0.0783678	PRR23D1	100131608	proline rich 23 domain containing 1
ENSG00000255378	347.836	-2.09522	0.751833	-2.78681	0.00532292	0.0783678	PRR23D2	100133251	proline rich 23 domain containing 2
ENSG00000225093	183.01	1.98097	0.710955	2.78635	0.00533057	0.0784392	NA	NA	NA
ENSG00000088970	837.393	0.907982	0.32591	2.78599	0.0053365	0.0784851	KIZ	55857	kizuna centrosomal protein
ENSG00000178828	35.6521	-2.34997	0.843799	-2.78499	0.0053529	0.0786774	RNF186	54546	ring finger protein 186
ENSG00000147894	537.421	-1.00231	0.359916	-2.78485	0.00535521	0.0786774	C9orf72	203228	chromosome 9 open reading frame 72
ENSG00000235482	177.513	1.55978	0.56021	2.78427	0.00536481	0.0787574	NA	NA	NA
ENSG00000178358	21.2438	1.90904	0.685674	2.78418	0.0053663	0.0787574	OR2D3	120775	olfactory receptor family 2 subfamily D member 3
ENSG00000166477	907.592	-0.89099	0.320054	-2.78388	0.00537135	0.0787901	LEO1	123169	LEO1 homolog, Paf1/RNA polymerase II complex component
ENSG00000178252	1505.74	0.716792	0.257556	2.78306	0.00538492	0.0789478	WDR6	11180	WD repeat domain 6
ENSG00000132911	238.872	2.08342	0.748871	2.78208	0.00540125	0.0790665	NMUR2	56923	neuromedin U receptor 2
ENSG00000276409	127.733	-1.88962	0.679216	-2.78206	0.00540152	0.0790665	CCL14	6358	C-C motif chemokine ligand 14
ENSG00000277236	127.733	-1.88962	0.679216	-2.78206	0.00540152	0.0790665	CCL14	6358	C-C motif chemokine ligand 14
ENSG00000214110	79.0648	1.67345	0.601652	2.78142	0.00541213	0.0791803	NA	NA	NA
ENSG00000239388	256.511	0.880546	0.316606	2.78121	0.00541573	0.0791917	ASB14	142686	ankyrin repeat and SOCS box containing 14
ENSG00000196296	1666.04	-1.19867	0.431215	-2.77974	0.0054402	0.0795078	ATP2A1	487	ATPase sarcoplasmic/endoplasmic reticulum Ca2+ transporting 1
ENSG00000150764	714.391	-0.905223	0.325675	-2.77953	0.00544379	0.0795187	DIXDC1	85458	DIX domain containing 1
ENSG00000257231	9.2795	-2.48288	0.893372	-2.77922	0.00544897	0.0795526	NA	NA	NA
ENSG00000248521	11.862	1.86589	0.671427	2.77899	0.0054528	0.079567	NA	NA	NA
ENSG00000228278	1008.28	-1.73164	0.623224	-2.77852	0.00546074	0.0796413	ORM2	5005	orosomucoid 2
ENSG00000138942	141.861	-1.12672	0.405555	-2.77821	0.00546599	0.0796762	RNF185	91445	ring finger protein 185
ENSG00000261509	783.466	-2.43467	0.876579	-2.77747	0.00547834	0.0798146	TP53TG3	24150	TP53 target 3
ENSG00000182888	4.13451	-2.4915	0.897288	-2.7767	0.00549135	0.0799624	NA	NA	NA
ENSG00000163694	1062.13	-0.982666	0.353942	-2.77635	0.00549732	0.0800077	RBM47	54502	RNA binding motif protein 47
ENSG00000227722	52.4509	1.94818	0.701844	2.7758	0.0055066	0.0800912	NA	NA	NA
ENSG00000166257	246.198	-1.78028	0.641394	-2.77564	0.00550923	0.0800912	SCN3B	55800	sodium voltage-gated channel beta subunit 3
ENSG00000214967	10009.5	-1.12286	0.404562	-2.7755	0.00551166	0.0800912	NPIPA7	101059938	nuclear pore complex interacting protein family member A7
ENSG00000185129	103.164	-1.25119	0.450916	-2.77477	0.0055241	0.0801877	PURA	5813	purine rich element binding protein A
ENSG00000223687	270.158	1.59018	0.573104	2.77467	0.00552572	0.0801877	ZNF311	282890	zinc finger protein 311
ENSG00000140279	755.262	-1.39426	0.502513	-2.77457	0.00552745	0.0801877	DUOX2	50506	dual oxidase 2
ENSG00000211845	28.4825	1.89962	0.684687	2.77443	0.00552979	0.0801877	NA	NA	NA
ENSG00000250346	11.0939	-1.89063	0.681493	-2.77424	0.00553304	0.080192	NA	NA	NA
ENSG00000136854	1585.68	-1.08647	0.391651	-2.77408	0.00553583	0.080192	STXBP1	6812	syntaxin binding protein 1
ENSG00000233111	331.232	2.44884	0.883453	2.7719	0.005573	0.080683	NA	NA	NA
ENSG00000143933	3328.11	-0.775127	0.279652	-2.77175	0.00557551	0.080683	CALM2	805	calmodulin 2
ENSG00000141030	1293.75	-0.872187	0.314751	-2.77104	0.00558781	0.0808145	COPS3	8533	COP9 signalosome subunit 3
ENSG00000272220	117.309	1.60424	0.578964	2.77089	0.00559037	0.0808145	NA	NA	NA
ENSG00000219433	16.3008	1.38935	0.501451	2.77065	0.00559442	0.0808311	NA	NA	NA
ENSG00000198768	74.6682	-1.69256	0.611117	-2.76962	0.00561221	0.0810463	APCDD1L	164284	APC down-regulated 1 like
ENSG00000270714	6.67727	-2.18172	0.787832	-2.76927	0.00561822	0.0810911	NA	NA	NA
ENSG00000224001	6.96755	2.17165	0.784395	2.76857	0.00563026	0.0812229	NA	NA	NA
ENSG00000283683	136.4	2.49435	0.901101	2.76811	0.00563829	0.0812967	NA	NA	NA
ENSG00000135049	3599.74	-1.17363	0.424083	-2.76746	0.00564955	0.081417	AGTPBP1	23287	ATP/GTP binding protein 1
ENSG00000144285	1123.87	1.44479	0.522371	2.76582	0.00567796	0.0817843	SCN1A	6323	sodium voltage-gated channel alpha subunit 1
ENSG00000132016	111.335	-1.39178	0.503461	-2.76443	0.00570225	0.0820918	C19orf57	79173	chromosome 19 open reading frame 57
ENSG00000159450	1912.44	-1.67331	0.605341	-2.76424	0.00570557	0.0820974	TCHH	7062	trichohyalin
ENSG00000266984	210.225	2.09288	0.757175	2.76406	0.00570864	0.0820991	NA	NA	NA
ENSG00000028116	1812.76	-0.884091	0.319913	-2.76354	0.00571785	0.0821834	VRK2	7444	vaccinia related kinase 2
ENSG00000111218	458.769	-2.19667	0.794944	-2.76331	0.00572188	0.0821834	PRMT8	56341	protein arginine methyltransferase 8
ENSG00000220557	12.2391	2.34588	0.848964	2.76323	0.00572333	0.0821834	NA	NA	NA
ENSG00000125848	229.893	-1.35955	0.492048	-2.76305	0.00572635	0.0821846	FLRT3	23767	fibronectin leucine rich transmembrane protein 3
ENSG00000138385	2906.31	-0.784333	0.283918	-2.76253	0.00573554	0.0822445	SSB	6741	Sjogren syndrome antigen B
ENSG00000235316	84.9101	-1.44351	0.522542	-2.76248	0.00573642	0.0822445	NA	NA	NA
ENSG00000133103	5068.89	-0.957208	0.346772	-2.76034	0.00577416	0.0827157	COG6	57511	component of oligomeric golgi complex 6
ENSG00000124523	414.873	-0.828406	0.300117	-2.76028	0.0057752	0.0827157	SIRT5	23408	sirtuin 5
ENSG00000142937	4640.4	-0.870485	0.315448	-2.75952	0.00578863	0.0828656	RPS8	6202	ribosomal protein S8
ENSG00000160226	74.5006	-1.28359	0.465409	-2.75797	0.00581614	0.0832167	C21orf2	755	chromosome 21 open reading frame 2
ENSG00000185915	37.818	-1.99092	0.722081	-2.7572	0.0058299	0.0833708	KLHL34	257240	kelch like family member 34
ENSG00000114270	1818.21	1.07532	0.390054	2.75685	0.00583616	0.0834117	COL7A1	1294	collagen type VII alpha 1 chain
ENSG00000196531	13653	-0.882025	0.319963	-2.75664	0.00583978	0.0834117	NACA	4666	nascent polypeptide-associated complex alpha subunit
ENSG00000103126	1480.18	-1.04538	0.379235	-2.75654	0.00584172	0.0834117	AXIN1	8312	axin 1
ENSG00000115137	99.0251	1.17602	0.426709	2.75602	0.0058509	0.0835001	DNAJC27	51277	DnaJ heat shock protein family (Hsp40) member C27
ENSG00000178301	89.4571	-1.31412	0.476935	-2.75535	0.00586303	0.0836305	AQP11	282679	aquaporin 11
ENSG00000240682	865.376	-0.95195	0.34556	-2.7548	0.00587276	0.0837266	ISY1	57461	ISY1 splicing factor homolog
ENSG00000216671	19.4939	2.44771	0.888706	2.75425	0.00588277	0.0838264	NA	NA	NA
ENSG00000139200	36.8303	-1.73799	0.631068	-2.75404	0.00588644	0.0838361	PIANP	196500	PILR alpha associated neural protein
ENSG00000259601	10.8442	2.37738	0.863454	2.75333	0.00589916	0.0839743	NA	NA	NA
ENSG00000212664	179.721	1.63693	0.594638	2.75281	0.00590853	0.0840649	NA	NA	NA
ENSG00000229917	32.8535	1.27093	0.461745	2.75244	0.00591525	0.0841176	NA	NA	NA
ENSG00000198431	2667.56	-0.513995	0.186789	-2.75174	0.00592795	0.0842553	TXNRD1	7296	thioredoxin reductase 1
ENSG00000235017	99.4723	0.993998	0.361276	2.75135	0.00593499	0.0842696	C2	717	complement C2
ENSG00000206372	99.4723	0.993998	0.361276	2.75135	0.00593499	0.0842696	C2	717	complement C2
ENSG00000102547	370.232	-1.26268	0.459061	-2.75056	0.00594934	0.0844305	CAB39L	81617	calcium binding protein 39 like
ENSG00000259525	5.26802	-2.49287	0.906563	-2.7498	0.00596311	0.0845496	NA	NA	NA
ENSG00000173852	1293.15	-1.1056	0.40207	-2.74977	0.00596379	0.0845496	DPY19L1	23333	dpy-19 like 1
ENSG00000249031	52.6771	2.08064	0.75689	2.74893	0.00597901	0.0847223	NA	NA	NA
ENSG00000066468	4617.53	-1.22255	0.444809	-2.74849	0.00598713	0.0847944	FGFR2	2263	fibroblast growth factor receptor 2
ENSG00000179055	169.806	-1.48877	0.541838	-2.74764	0.00600261	0.0849706	OR13D1	286365	olfactory receptor family 13 subfamily D member 1
ENSG00000255200	151.463	-1.54724	0.56317	-2.74737	0.0060076	0.0849981	NA	NA	NA
ENSG00000212789	383.117	1.4881	0.541802	2.74658	0.00602209	0.0851312	NA	NA	NA
ENSG00000237470	351.975	1.66051	0.604586	2.74652	0.0060231	0.0851312	NA	NA	NA
ENSG00000225471	9.15239	2.24643	0.818645	2.74409	0.00606793	0.0857213	NA	NA	NA
ENSG00000223465	15.7099	-1.54325	0.562963	-2.74129	0.00611979	0.0864103	LST1	7940	leukocyte specific transcript 1
ENSG00000173705	246.91	1.81081	0.660695	2.74076	0.00612967	0.0864724	SUSD5	26032	sushi domain containing 5
ENSG00000139269	30.2695	-2.00416	0.731251	-2.74072	0.00613038	0.0864724	INHBE	83729	inhibin beta E subunit
ENSG00000197891	800.299	-2.19056	0.799638	-2.73944	0.0061543	0.0867258	SLC22A12	116085	solute carrier family 22 member 12
ENSG00000170370	179.221	-1.38365	0.505087	-2.73943	0.00615455	0.0867258	EMX2	2018	empty spiracles homeobox 2
ENSG00000226560	100.779	0.984696	0.359506	2.73903	0.00616215	0.086789	C2	717	complement C2
ENSG00000133687	886.744	1.20443	0.439817	2.73848	0.00617245	0.0868903	TMTC1	83857	transmembrane and tetratricopeptide repeat containing 1
ENSG00000183691	33.7819	-1.92913	0.70454	-2.73814	0.00617871	0.086904	NOG	9241	noggin
ENSG00000213781	15.2742	-2.18158	0.796752	-2.73809	0.00617965	0.086904	NA	NA	NA
ENSG00000185532	487.091	0.92958	0.339581	2.73743	0.00619208	0.0870142	PRKG1	5592	protein kinase, cGMP-dependent, type I
ENSG00000067066	5588.36	-0.923993	0.337555	-2.73731	0.00619439	0.0870142	SP100	6672	SP100 nuclear antigen
ENSG00000128294	206.684	-1.32969	0.48579	-2.73718	0.00619683	0.0870142	TPST2	8459	tyrosylprotein sulfotransferase 2
ENSG00000109805	1506.47	-0.862377	0.315106	-2.73678	0.00620439	0.0870765	NCAPG	64151	non-SMC condensin I complex subunit G
ENSG00000078246	844.509	-0.866913	0.316862	-2.73593	0.00622033	0.0872383	TULP3	7289	tubby like protein 3
ENSG00000239650	611.826	-1.56098	0.570566	-2.73584	0.00622216	0.0872383	NA	NA	NA
ENSG00000177076	75.3864	-1.45501	0.53195	-2.73524	0.00623353	0.0873167	ACER2	340485	alkaline ceramidase 2
ENSG00000188958	55.3505	1.68643	0.616562	2.73521	0.006234	0.0873167	UTS2B	257313	urotensin 2B
ENSG00000198643	151.539	1.60544	0.587114	2.73446	0.00624833	0.0874735	FAM3D	131177	family with sequence similarity 3 member D
[truncated: 33,591 more rows]
